# Supplementary material for: Combining Deep Phenotyping of Serum Proteomics and Clinical Data via Machine Learning for COVID-19 Biomarker Discovery
Source: Int J Mol Sci. 2022 Aug 15;23(16):9161. doi: 10.3390/ijms23169161 (PMC9409308; doi:10.3390/ijms23169161)
Supplement: Supplementary file 1 [file ijms-23-09161-s001.zip › Supplementary Table S1.xlsx]

## Sheet: NPX_Cardiometabolic
20211805_Tell	Olink NPX Manager 3.1.1.399
NPX data
Panel	Olink Target 96 Cardiometabolic(v.3603)	Olink Target 96 Cardiometabolic(v.3603)	Olink Target 96 Cardiometabolic(v.3603)	Olink Target 96 Cardiometabolic(v.3603)	Olink Target 96 Cardiometabolic(v.3603)	Olink Target 96 Cardiometabolic(v.3603)	Olink Target 96 Cardiometabolic(v.3603)	Olink Target 96 Cardiometabolic(v.3603)	Olink Target 96 Cardiometabolic(v.3603)	Olink Target 96 Cardiometabolic(v.3603)	Olink Target 96 Cardiometabolic(v.3603)	Olink Target 96 Cardiometabolic(v.3603)	Olink Target 96 Cardiometabolic(v.3603)	Olink Target 96 Cardiometabolic(v.3603)	Olink Target 96 Cardiometabolic(v.3603)	Olink Target 96 Cardiometabolic(v.3603)	Olink Target 96 Cardiometabolic(v.3603)	Olink Target 96 Cardiometabolic(v.3603)	Olink Target 96 Cardiometabolic(v.3603)	Olink Target 96 Cardiometabolic(v.3603)	Olink Target 96 Cardiometabolic(v.3603)	Olink Target 96 Cardiometabolic(v.3603)	Olink Target 96 Cardiometabolic(v.3603)	Olink Target 96 Cardiometabolic(v.3603)	Olink Target 96 Cardiometabolic(v.3603)	Olink Target 96 Cardiometabolic(v.3603)	Olink Target 96 Cardiometabolic(v.3603)	Olink Target 96 Cardiometabolic(v.3603)	Olink Target 96 Cardiometabolic(v.3603)	Olink Target 96 Cardiometabolic(v.3603)	Olink Target 96 Cardiometabolic(v.3603)	Olink Target 96 Cardiometabolic(v.3603)	Olink Target 96 Cardiometabolic(v.3603)	Olink Target 96 Cardiometabolic(v.3603)	Olink Target 96 Cardiometabolic(v.3603)	Olink Target 96 Cardiometabolic(v.3603)	Olink Target 96 Cardiometabolic(v.3603)	Olink Target 96 Cardiometabolic(v.3603)	Olink Target 96 Cardiometabolic(v.3603)	Olink Target 96 Cardiometabolic(v.3603)	Olink Target 96 Cardiometabolic(v.3603)	Olink Target 96 Cardiometabolic(v.3603)	Olink Target 96 Cardiometabolic(v.3603)	Olink Target 96 Cardiometabolic(v.3603)	Olink Target 96 Cardiometabolic(v.3603)	Olink Target 96 Cardiometabolic(v.3603)	Olink Target 96 Cardiometabolic(v.3603)	Olink Target 96 Cardiometabolic(v.3603)	Olink Target 96 Cardiometabolic(v.3603)
Assay	PRCP	CA1	ICAM1	CHL1	TGFBI	ENG	PLTP	SERPINA7	IGFBP3	CR2	SERPINA5	FCGR3B	IGFBP6	CDH1	CCL5	CCL14	GNLY	NOTCH1	PAM	PROC	CST3	NCAM1	PCOLCE	LILRB1	MET	LTBP2	IL7R	VCAM1	SELL	F11	COMP	CA4	PTPRS	MBL2	TIMP1	ANGPTL3	REG3A	SOD1	CD46	ITGAM	TNC	NID1	CFHR5	SPARCL1	PLXNB2	MEGF9	ANG	ST6GAL1	DPP4
Uniprot ID	P42785	P00915	P05362	O00533	Q15582	P17813	P55058	P05543	P17936	P20023	P05154	O75015	P24592	P12830	P13501	Q16627	P22749	P46531	P19021	P04070	P01034	P13591	Q15113	Q8NHL6	P08581	Q14767	P16871	P19320	P14151	P03951	P49747	P22748	Q13332	P11226	P01033	Q9Y5C1	Q06141	P00441	P15529	P11215	P24821	P14543	Q9BXR6	Q14515	O15031	Q9H1U4	P03950	P15907	P27487
OlinkID	OID01272	OID01223	OID01230	OID01216	OID01291	OID01254	OID01275	OID01232	OID01255	OID01258	OID01229	OID01219	OID01264	OID01245	OID01246	OID01292	OID01262	OID01273	OID01256	OID01228	OID01225	OID01247	OID01289	OID01297	OID01238	OID01288	OID01253	OID01257	OID01249	OID01227	OID01274	OID01261	OID01284	OID01243	OID01224	OID01306	OID01280	OID01222	OID01251	OID01242	OID01265	OID01250	OID01302	OID01287	OID01218	OID01303	OID01226	OID01252	OID01266
370127379	1.66943	5.26877	7.40746	3.42939	9.32334	1.69887	2.01833	4.99836	4.36633	3.90671	6.35434	4.15108	6.02581	3.69743	4.47376	7.35586	1.67967	3.02891	2.01226	4.59041	7.88405	3.54752	5.40549	2.56183	2.47491	2.95476	1.8592	6.17848	8.09186	7.05675	5.40534	2.23524	0.82491	9.56898	7.36126	6.45222	1.56831	1.45206	4.37052	0.18375	5.94501	5.45871	8.14234	3.22854	2.24429	3.97043	6.82392	5.1521	4.52723
367694033	1.54475	3.99121	7.68438	3.31825	8.88734	2.24416	2.55866	5.01494	5.07588	6.16443	8.91868	4.57942	6.05421	6.26662	8.47272	8.63062	5.51541	3.48206	2.3256	5.86586	7.71012	4.01939	7.06051	3.72052	2.03998	2.52845	2.17906	5.94903	8.92925	8.35732	6.24929	2.7122	0.96807	11.3343	6.54635	6.42685	1.30503	1.43525	4.38466	0.06603	4.86898	5.52375	9.02284	3.12764	2.08068	4.16407	10.5453	6.7117	5.04974
367705687	1.28699	4.52643	7.35328	3.48548	8.60252	2.24679	2.47772	5.34024	4.69991	4.68637	7.99992	3.79321	5.59586	4.3749	6.89806	8.32194	2.33695	3.20707	2.396	4.48853	7.3745	3.40101	5.83687	2.63223	1.7646	2.35864	1.91948	6.10375	8.52657	6.97112	6.49471	2.15563	1.10845	10.2108	6.42352	5.37107	1.47555	1.28086	4.16077	0.07482	5.75073	4.89154	8.18826	2.93125	1.8672	3.58562	7.27669	4.40122	3.99891
367693407	1.27501	5.68461	7.27008	3.24157	8.57424	2.04362	2.19217	4.77879	4.10076	5.19695	7.97575	4.83674	5.54871	3.7897	6.51537	7.05254	2.14517	3.27416	2.30581	4.91832	7.42768	3.73499	5.17661	3.12206	2.067	2.05931	1.91472	5.58089	8.83491	7.19925	5.96572	2.16207	1.14959	7.07168	6.59951	5.92354	1.327	1.39175	4.00795	0.13933	5.92928	5.75553	8.2911	3.4442	1.94075	4.17158	7.03368	5.28646	4.46333
367702437	1.48555	5.49151	7.48755	3.24822	8.38954	2.16809	2.71028	5.14814	2.85879	6.53386	6.60031	4.42118	6.92688	4.11032	6.99596	8.53965	1.89481	3.135	2.24672	5.42583	8.57427	3.33601	6.28299	3.67221	2.00822	2.53269	2.5117	6.02598	8.37208	6.83196	7.11147	2.71195	1.4064	10.3278	7.35185	7.16956	1.6178	1.43652	4.59422	0.78656	6.68889	5.02526	9.01621	4.30714	1.99475	3.84885	6.89235	5.06	3.68385
370193969	1.72444	3.52476	7.68483	3.60382	8.86584	2.44989	2.40576	5.29751	4.39346	5.60102	8.29257	4.40868	6.51412	4.71085	7.69882	8.76171	3.29967	3.36638	2.71439	5.78691	8.4378	4.31232	5.50822	3.17768	2.66434	2.43313	2.13349	5.78578	8.9432	7.85109	6.35296	2.57397	1.32318	9.98081	7.2051	6.9943	0.75741	1.22983	4.4702	0.28026	6.02174	5.9095	9.63303	3.93452	2.05852	4.8746	8.48826	5.69335	4.89914
367693806	1.63409	5.4196	8.00592	3.99952	9.13056	2.2332	1.96905	6.20137	5.47866	8.24389	7.9333	4.38401	6.34799	5.12865	5.90348	7.16741	2.77182	3.83581	2.67762	4.80658	7.79894	3.77439	6.40126	4.0574	2.56168	2.48611	2.30895	6.85909	10.5626	7.25312	5.8535	2.24707	1.43234	9.20765	6.50928	6.86947	1.28674	1.39138	4.54918	-0.33838	4.48023	5.30763	8.81225	3.2888	2.59027	4.15712	7.41891	5.65868	4.73276
367706648	2.02558	5.12204	7.41796	3.52912	9.75769	2.19529	1.65338	5.33204	4.14989	6.32934	8.55689	4.37074	6.02699	3.4079	6.19068	7.46366	1.89429	3.37656	2.56618	5.26821	7.50159	4.11737	5.90982	3.14239	2.54413	2.14964	2.1771	6.20379	9.3056	7.95696	5.86488	2.59184	1.23872	9.31628	7.22365	6.13179	1.07955	1.39278	4.30197	0.1035	6.21976	5.54263	8.79332	3.70681	2.24489	4.65842	7.72006	5.65297	5.34402
367693411	1.49779	5.88903	7.48379	3.54884	8.83966	2.03086	2.30489	5.02836	4.39603	5.43368	8.14471	4.9177	5.70842	3.77732	6.63313	7.37287	2.01832	3.4108	2.38486	5.242	7.81284	3.98871	5.37282	3.35805	2.26857	1.83231	2.11849	5.74775	9.15204	7.3984	6.16562	2.32431	1.23939	7.36597	6.8768	6.23549	1.34662	1.39005	4.27925	0.02583	6.14215	6.01681	8.45666	3.6592	2.02566	4.28581	7.03423	5.28568	4.74149
367701906	1.4342	4.94666	7.47984	3.50953	9.10299	1.78977	2.40818	4.97918	4.83259	5.1998	6.60325	3.80396	5.14921	3.18033	6.41582	7.58982	3.00823	3.26558	2.09355	4.43085	6.80435	3.72546	5.1714	3.94842	2.17432	2.16023	1.48089	5.98583	8.66788	7.41335	5.8233	2.21155	0.90858	11.9479	6.36174	6.55165	0.99763	1.41623	4.20858	0.12177	5.35274	5.55845	9.25915	2.5175	2.2707	3.82189	6.9635	5.17213	4.73434
367692902	1.59161	5.03065	8.21306	3.66256	9.91337	2.38204	2.02424	5.72825	4.35191	5.33837	7.98125	4.05725	6.82163	4.12714	5.94037	7.76047	1.26755	3.71868	2.58416	5.12202	8.41609	4.56667	5.43707	3.36221	2.07504	2.53553	1.59619	6.21535	9.10869	7.18802	6.61875	2.70693	1.33854	11.7069	7.69267	6.1337	1.02382	1.42658	4.80973	0.27781	5.84717	6.01603	9.06648	3.72189	2.72906	4.97857	7.29874	5.42914	5.97267
CONTROL_SAMPLE_CSAS2 3	1.41804	3.79792	6.21512	3.15468	8.08508	1.54983	1.75791	4.55296	3.92557	6.42111	7.45911	3.3881	5.25485	2.76636	1.4476	5.19852	1.29462	2.76144	1.43463	3.88564	5.72586	3.61226	5.2009	1.93109	1.67653	1.99063	1.39573	4.60042	8.08781	6.50829	6.99902	1.72967	0.91794	9.51739	4.12795	5.57939	1.32068	1.2785	3.46074	-0.57979	3.25845	3.75342	6.91222	2.58204	1.49333	3.3618	6.24165	2.3315	4.79094
370128032	1.54146	4.46149	7.27596	3.5929	8.32998	1.61001	2.06022	4.81729	3.28883	4.91557	5.74827	3.71327	7.24618	4.42993	4.36771	7.83775	1.54534	3.21366	2.24121	4.6409	8.81807	3.54741	6.86367	2.74942	2.28104	3.45753	2.0077	6.50385	8.28471	6.53255	6.15594	2.49288	1.33366	11.1878	7.39448	5.96276	1.92242	1.4378	4.67457	0.47494	7.08366	5.94696	8.57859	3.92098	2.17558	4.05506	7.09199	5.23747	4.44119
367705518	0.96944	5.06068	7.24334	3.51607	8.73147	2.31607	2.56314	5.22354	4.37998	5.92049	6.43515	3.91585	8.30454	4.77738	6.42136	8.18467	1.60547	3.62759	3.1985	5.07479	9.5214	4.37776	6.04162	3.59683	2.5997	3.50214	2.3667	6.78819	8.61511	6.56223	7.63173	2.34031	1.56108	11.3697	7.39965	7.08676	1.56655	1.54527	5.34291	0.20452	6.24972	6.15364	9.58322	4.1785	2.61634	4.30857	7.04681	5.95074	5.17009
367731588	1.32973	4.05568	7.10868	3.31133	9.2368	1.69756	2.27879	5.33972	4.29234	6.31479	7.71243	4.3183	6.65621	5.90462	9.24538	7.61046	5.33384	3.20916	2.3926	4.89968	7.97994	3.88115	5.73285	2.85301	2.27975	1.78801	1.51719	5.91532	8.75354	7.89036	6.70765	2.49697	1.37222	10.8588	6.58868	5.97636	0.98698	1.35794	4.18927	-0.06406	4.20692	5.91299	9.87883	3.25457	2.21885	4.38513	10.4735	6.35103	4.56815
370195256	1.06002	4.68615	7.56186	3.42804	10.0177	1.97821	1.89272	5.59409	3.80376	5.57685	7.72165	4.17086	7.60129	5.67944	6.06001	8.03291	3.89467	3.2686	2.53681	4.34643	8.57744	3.77999	6.124	3.57614	2.3404	2.745	2.23952	6.44197	8.48773	7.46766	6.67936	2.04335	1.29729	10.367	7.3273	6.10596	1.05705	1.3769	4.48938	-0.07978	8.73576	6.07152	9.15879	3.96892	2.40353	4.22362	10.2494	5.83045	4.65142
367707057	1.51373	4.25648	6.8969	3.05695	9.10861	1.75643	1.9292	5.22933	4.53969	5.42722	7.40792	3.46124	5.58259	3.54169	5.83523	7.19338	2.22461	3.16649	2.34895	4.91046	7.0127	3.53647	5.5744	2.44762	2.1424	1.9802	1.93559	5.11873	8.39538	6.95057	6.17055	3.11872	0.7357	8.75907	6.51776	6.28603	0.92946	1.2262	3.99295	-0.41242	3.90708	5.74334	8.97462	2.68729	1.7529	4.03974	7.27938	4.92349	4.68758
367691535	1.59635	5.515	8.68687	4.01411	9.05856	2.53603	2.96109	4.87117	4.47876	6.25052	7.24977	4.67166	6.52355	4.73822	5.93193	8.16851	3.45902	3.8611	2.68954	5.49796	8.53744	4.31526	6.63702	3.93343	2.80718	3.403	2.83263	7.81372	8.80128	7.52119	7.52354	2.38567	1.52073	12.0875	6.98727	6.80178	1.6385	1.36078	4.92759	0.68638	6.72262	5.98061	9.9955	3.97473	2.83046	4.52505	7.88728	4.95113	4.94276
367737007	1.46102	4.00543	7.12177	2.52997	7.93036	1.09774	1.56893	3.66711	2.27078	4.58584	6.27738	2.98569	4.39116	3.57523	5.36428	6.91528	1.6337	2.71768	1.60609	4.32304	6.06632	2.96385	4.48109	2.45789	1.67684	2.15299	1.63436	5.0884	7.25206	6.42735	3.84694	1.66551	0.4027	9.14901	5.92849	5.75441	1.03669	1.24197	3.39651	-0.05745	4.99313	4.73438	8.62467	2.43281	1.80033	3.52239	7.0598	5.51404	3.47316
370196427	1.22414	4.70571	7.33479	3.5575	9.2251	1.90478	1.80155	4.91086	3.54313	5.41337	6.67341	3.18834	6.92515	3.73544	5.7419	7.37526	1.74819	3.17208	2.6671	4.43322	8.2381	3.6746	6.62079	3.16131	2.25912	2.93702	1.48868	6.56039	8.10244	6.29703	6.8803	2.65624	1.10449	7.28264	7.27308	6.15412	0.93488	1.29593	4.38829	0.39352	6.38939	6.12252	9.28955	3.73794	2.57213	4.05439	6.69546	6.08477	4.81875
367731972	2.06194	5.08273	7.95349	4.13111	9.67291	2.58703	1.85479	5.71559	4.61316	6.92911	8.39378	4.53659	6.59439	4.19828	5.47363	7.30318	2.15552	4.11398	3.08023	5.44088	8.22037	4.26813	6.12534	4.64176	2.8732	2.57974	1.52161	6.20845	9.13231	7.58477	6.69546	2.90922	1.18846	9.93049	7.07367	6.74404	0.92813	1.32756	4.59223	0.4472	5.73701	5.72503	9.42492	3.15166	3.2002	4.70646	8.66224	5.62242	5.45174
370128245	1.56663	5.97611	7.24719	3.50984	9.4052	1.95107	2.22263	4.84657	4.42899	4.69844	5.62554	3.55841	6.32782	4.31497	5.81895	6.7642	1.39284	3.40459	2.75731	4.82061	7.7726	3.72637	4.9785	2.6094	2.65301	2.98454	1.87308	6.46666	8.21564	6.58274	6.74469	2.2405	1.33743	9.3315	7.17917	6.77732	0.95723	1.50264	4.64529	0.37984	6.90365	6.50339	8.85275	3.7257	2.98667	4.18755	7.61132	5.14955	4.92627
367736461	1.13139	5.06968	7.73855	4.42518	9.29855	1.49338	1.79697	4.65936	3.98762	4.84449	6.44527	3.46441	5.6861	3.71278	3.92974	7.48429	2.3601	2.94066	2.09328	5.326	7.48685	3.47245	5.55665	1.9626	2.19496	3.05976	2.05521	5.72695	8.16852	7.12715	5.59382	2.55181	0.91523	11.7093	7.40042	6.50902	1.16834	1.24672	4.02125	-0.36973	6.4161	5.66847	9.07842	3.0051	2.26778	3.92634	6.5297	5.16536	4.32011
CONTROL_SAMPLE_CSAS2 4	1.25825	3.70786	5.94989	2.88161	7.80446	1.45226	1.62329	4.2637	3.66987	6.10285	7.13486	3.25143	4.93071	2.58729	1.15226	5.04915	0.96436	2.60673	1.25277	3.66378	5.46459	3.04322	5.03695	1.71937	1.41	1.6117	1.10717	4.41552	7.90034	6.26657	6.80417	1.53589	0.8513	9.35932	3.91936	5.36281	1.01796	1.20591	3.3006	-0.24327	3.13702	3.54662	6.74909	2.52403	1.47624	3.35218	6.03563	2.20806	4.56431
367693380	1.02759	6.13388	6.91157	3.24133	8.55053	1.68149	2.12124	4.95495	3.08371	5.26959	7.32894	3.58897	6.3073	3.16278	4.65822	7.28004	1.33946	3.02025	1.98203	4.90268	7.6864	3.74504	6.29708	2.60373	2.11348	2.47207	1.8225	6.30826	8.1029	6.60865	6.05822	1.78869	1.10072	9.97429	5.84303	5.40772	1.68884	1.35389	3.87754	0.09753	5.28117	5.02012	7.9107	3.30581	2.10109	3.76365	6.87825	4.14486	4.0878
367700294	1.48196	4.03983	7.64036	3.45243	8.31568	2.00742	2.40047	4.61373	3.8858	8.01001	8.05362	4.13984	5.43441	3.84326	4.54454	7.35552	1.76528	3.27424	2.33143	4.78281	7.03845	3.76051	5.61048	2.82631	2.08953	1.88775	1.86961	6.01698	8.59087	7.16737	7.00757	2.07504	1.09211	9.7166	5.89205	6.01954	0.83262	1.22915	4.00926	0.10785	5.23544	4.88859	8.22955	3.18525	2.56167	3.86818	6.64168	4.59037	4.66709
367737214	1.32683	3.98522	7.09185	3.49678	9.15713	2.05614	1.6255	5.61862	4.17614	5.90042	7.54888	4.37565	5.81433	3.17814	5.77106	7.26996	1.42741	3.16388	2.14053	5.3398	7.63548	3.58537	5.17168	2.87487	2.50829	1.67829	0.75234	5.46501	9.12774	7.715	5.15215	2.36701	1.16889	11.3299	6.67517	6.52679	0.82156	1.33949	4.15726	-0.10622	5.43216	5.35663	9.10808	3.50181	2.1554	4.27643	7.00009	5.30268	4.97918
367694204	0.95056	4.66959	6.9063	3.18225	8.75807	1.78565	2.1752	5.14986	4.64895	5.32423	7.56609	3.54279	5.92373	3.6583	6.5054	7.3429	2.11244	3.32102	2.63485	4.8414	7.49857	3.94818	5.14106	2.22794	2.20171	2.10563	1.59354	6.01106	8.34214	7.14421	6.29666	2.50798	1.01208	10.1864	7.1211	6.21782	0.78306	1.24584	4.03362	-0.22428	5.29989	5.42958	8.91565	3.27781	2.23437	4.25609	7.5025	5.35414	5.06736
367708069	1.24544	4.81157	7.18185	3.16412	9.28302	1.96114	2.08687	6.00876	4.40213	6.25459	7.25755	3.80616	5.60942	4.34583	6.76351	7.48804	4.03677	3.30519	2.68865	4.9332	7.17368	3.71035	5.66958	2.97015	2.24799	1.66444	1.86257	6.22022	8.86839	7.30324	5.33797	2.53792	1.10948	11.1765	6.73499	6.48951	0.81494	1.41109	4.33637	-0.22257	4.53336	5.65371	9.14075	3.4647	2.04014	3.98888	8.17972	5.95431	4.30114
370196313	1.7638	6.05	8.02126	3.48018	8.96942	2.43461	2.04267	5.77907	3.47033	6.04219	8.52149	3.85452	6.75953	4.19069	6.22507	8.01319	1.78423	3.14324	2.08567	5.19162	8.12715	3.86871	5.93455	3.11754	2.35955	2.25785	2.0838	5.93445	8.4428	7.36131	7.14977	2.25618	1.52715	8.55374	6.4841	6.41419	0.8874	1.33308	4.38222	0.31338	6.02153	5.08373	9.01032	3.61433	2.39022	4.67828	8.03994	4.8923	4.93001
367693093	1.39797	5.76019	8.1297	4.0737	8.81475	1.64617	2.27525	5.14576	3.76912	4.96888	7.73018	4.33257	6.65303	3.9875	7.41219	7.76193	2.64245	3.10457	2.38297	5.19728	8.10831	3.7489	5.64449	3.20579	2.18315	3.23532	2.12977	6.01731	8.51868	6.93421	6.5976	4.05201	0.98276	11.7536	7.73326	6.21525	1.20915	1.38679	4.70746	0.66798	6.58545	6.02061	9.38464	3.53811	2.33112	4.21103	7.74039	5.98585	4.91475
367705516	1.9963	7.31804	7.47863	3.6035	9.14167	2.14849	2.00999	5.75079	5.13634	6.68895	8.21075	5.13505	5.74211	4.01597	6.04841	7.80337	3.04213	3.6076	2.78036	4.93269	7.23222	3.94871	5.40832	3.31461	2.48846	1.7198	2.16809	6.17957	9.23173	7.19326	6.09765	2.62482	1.30065	11.7497	6.42513	6.66127	0.96962	1.5507	4.19334	0.12901	3.48834	5.68424	9.443	2.87447	2.25615	4.36633	7.96241	5.31159	5.15356
367693280	1.614	8.39424	7.50101	3.41418	9.62292	2.14269	2.18703	5.6135	4.92689	6.1848	7.96757	3.89943	6.15564	4.02722	5.59147	7.87962	1.99383	3.37869	2.87814	5.53967	7.61297	3.86936	5.91521	3.22392	2.58772	2.46878	2.01615	5.66622	8.87049	7.7864	6.27928	2.37703	1.11338	10.2002	7.35844	6.7635	0.68437	1.64709	4.56145	0.29394	5.24067	6.30093	9.98795	3.11118	2.20527	4.49186	7.7739	6.20044	4.87852
367592953	1.22341	4.01764	7.04073	3.23413	9.04474	1.9912	2.22397	5.68438	4.86013	5.54004	7.54797	4.54611	6.48099	3.64474	5.19554	7.35403	1.85852	3.47883	2.65859	4.74318	7.91515	4.58427	5.39953	2.84988	2.45679	2.1464	2.26238	6.33696	8.89573	6.96381	6.62149	2.65098	1.02817	10.4609	6.40779	6.63982	1.09541	1.27379	4.20797	-0.43494	4.30473	5.49495	8.83791	3.25393	2.42597	4.36207	7.67046	5.46358	4.82992
367732234	1.36254	4.88919	7.57762	3.57545	9.09643	1.71052	2.20781	5.02785	3.31569	5.82311	7.34579	4.69683	6.49478	3.69863	5.96786	7.59154	1.43954	3.08946	2.0343	5.3611	8.21478	3.5175	5.61272	2.32999	2.34491	2.4038	1.52272	5.66666	8.67445	7.15661	6.27902	2.6083	1.01277	11.7829	7.56957	6.00946	0.59871	1.58705	4.68816	0.1902	6.70544	6.01018	8.74289	3.60516	2.08262	4.54228	7.12765	5.43357	4.97681
370191915	1.25074	3.96723	7.15177	3.31905	8.12274	1.76225	1.88042	4.91251	3.17973	4.83759	6.47216	3.11261	4.97703	3.69698	4.68112	7.0603	3.26261	3.18072	2.0614	3.90727	6.82449	3.35892	5.4182	2.57345	1.90938	3.0652	1.98047	6.68769	7.81259	5.8596	5.66892	1.61765	0.69063	6.93958	5.7283	5.31257	1.50064	1.30711	3.74817	-0.04392	5.62608	4.86759	6.90571	3.12654	2.53425	3.49088	6.5411	4.1736	3.78765
367708088	1.30899	5.6448	7.76314	3.84558	9.68498	2.46351	2.79754	5.12172	4.23742	6.43618	7.23553	4.32866	6.84648	4.58235	6.05379	8.04654	1.87406	3.75079	3.09154	4.23085	8.98672	4.53886	5.91684	3.3872	2.49491	3.12861	2.85283	7.00642	8.499	6.04641	8.6381	1.94871	1.57073	9.43025	7.48433	6.45513	1.50757	1.30297	4.96363	-0.0067	4.70063	5.91096	7.26597	3.95715	2.76564	3.94479	7.31754	5.29	5.60888
367707537	1.1363	4.60212	7.15561	3.76624	8.75243	1.90905	2.61641	5.00599	3.83084	5.47921	7.89542	4.23477	6.04714	3.77206	7.08871	7.46296	2.28147	3.24815	2.4793	5.49746	7.84316	3.97899	7.54904	2.7761	1.99508	2.52207	2.29889	6.3329	8.29778	7.03802	6.12599	2.75324	1.40531	8.06012	6.72829	6.14673	1.58605	1.28513	4.3082	0.62274	7.0235	6.12514	7.52071	3.82158	2.41849	4.22368	7.61432	5.1885	4.25699
370189475	1.17809	5.61287	7.18675	4.04669	8.68143	1.83493	1.76522	5.00677	2.77971	5.96762	6.87797	4.12206	6.94235	3.88428	5.14823	7.51928	1.0936	3.10554	2.29341	5.14656	8.58111	4.18599	5.43649	3.01358	2.05004	2.44135	2.30621	6.02728	8.44612	6.87803	7.28287	2.71473	1.28838	9.90424	6.85498	6.21182	0.85477	1.34686	4.34488	-0.08844	6.49296	5.84283	8.15905	3.95487	2.3138	4.48802	7.52312	5.17569	4.90945
370127358	1.22952	5.4953	7.56838	3.83693	9.54911	2.03993	2.1089	5.18263	4.85656	5.74716	7.2813	4.51698	7.01437	4.00003	6.05615	8.09518	1.6411	3.39984	2.83927	5.12068	8.48378	4.02317	6.07333	3.0927	2.58151	2.15689	2.23821	6.65667	8.83966	7.35725	6.53521	2.72504	1.68998	9.87188	7.34472	7.0349	1.07697	1.47566	4.73357	0.52733	5.70846	5.99274	9.63575	3.85202	2.44615	4.58356	8.1534	6.1121	4.85168
367694310	1.93007	7.95367	8.15868	4.31846	10.16	2.11846	2.44806	5.15701	3.46131	5.75356	8.17906	4.05052	7.84623	4.76051	5.05966	8.72962	3.49224	3.95096	2.97664	5.78429	9.62117	4.1014	7.16708	3.09199	3.01801	4.06711	2.38533	7.29505	8.67642	7.77854	7.57806	3.61135	1.43043	8.41518	7.90745	6.93768	1.3556	1.53784	5.17456	0.55185	8.90095	6.48333	10.0037	4.64851	3.25725	4.72628	8.52106	6.71013	5.14309
370189457	1.3646	4.5366	7.81823	4.24321	8.72547	1.60686	1.70677	4.98624	3.81788	4.49642	8.04421	3.48809	5.96081	5.43219	8.21324	8.64406	4.43789	2.7913	2.40607	5.32184	7.85776	3.40185	5.08874	2.40351	2.54472	2.53035	1.99409	6.1405	8.06889	7.76161	4.6564	2.17009	0.68913	10.8163	6.98338	6.61556	0.67967	1.29102	4.38146	0.04506	6.77761	6.00244	9.1406	4.08857	2.07751	4.42293	10.1274	6.80714	4.51033
367705688	1.50964	4.19088	7.46586	3.23868	9.62	2.07036	1.68659	5.92084	4.38986	5.55286	6.93417	4.51597	6.31665	4.02213	6.06573	7.55083	2.63365	3.70446	2.87815	4.10881	8.18506	4.27329	5.52639	3.61936	2.37343	2.66881	1.62958	7.11605	9.32092	6.93529	6.51641	2.54435	1.35299	11.7692	6.96151	6.25887	0.93093	1.35445	4.71102	0.37982	5.81916	6.08898	8.5265	3.05419	3.12235	4.1697	7.56599	5.29688	5.04427
367701234	1.47272	4.70498	7.9278	4.08667	9.92258	2.55833	2.77853	4.95594	3.32181	5.87672	6.40728	4.75889	7.52236	4.88101	5.41019	8.07727	1.70033	3.59282	3.15941	4.17696	9.02915	4.28067	6.24143	3.51846	3.06038	3.49724	2.91578	7.25306	8.73419	6.61452	9.8149	2.51408	1.62312	11.1713	7.7995	6.97215	0.90685	1.30857	4.98572	0.25795	6.81071	6.5427	9.27104	3.92581	2.73436	4.10609	7.32201	5.6895	4.91162
370195297	1.44793	5.95778	8.36338	3.73287	9.73431	2.43299	2.13529	6.04758	5.10821	5.53458	7.83112	4.81703	5.66355	4.4399	6.27665	7.52411	4.36144	3.70355	2.97756	4.84203	7.89825	4.04759	5.59574	4.29117	2.62466	2.51456	1.9111	6.25977	9.23929	7.51155	6.42397	2.55137	0.79944	7.62307	7.27236	6.38628	0.94395	1.34119	4.36026	0.30998	5.20449	5.78436	9.73551	4.08763	2.87721	4.84751	8.28562	6.16066	5.82875
370187501	2.03049	5.02702	6.94423	4.22763	8.96841	2.07419	2.45336	4.82651	4.26838	5.80142	8.51777	3.98902	7.11351	3.82374	5.72429	7.77503	1.35415	3.22817	2.27163	5.33126	8.48243	3.63964	6.45838	3.06633	2.59367	1.337	2.73455	5.85591	8.65131	7.20325	6.64443	2.18415	1.32882	9.06534	6.94948	6.26372	0.85005	1.34008	4.27508	-0.60278	5.48197	5.61997	8.50851	3.43698	2.05017	4.4319	7.7036	5.37175	5.0238
367693785	1.59613	5.37741	7.05978	3.39939	8.95428	1.7276	2.06422	5.23491	4.46369	6.35156	8.55177	3.18403	5.8988	3.40767	3.96234	7.07516	2.11202	3.11116	1.97494	5.46448	7.62582	3.8093	5.92204	3.02663	1.99608	1.41947	1.54667	5.97162	8.43666	7.23774	6.22836	2.36352	0.769	10.1394	6.3626	6.4839	1.41419	1.4141	4.24445	-0.07184	4.26885	5.35455	7.84127	3.71602	1.87068	4.24303	6.93369	4.76835	4.95801
367694035	1.51525	4.43423	7.1798	4.2189	9.20487	2.10448	2.06637	5.30567	5.28532	6.15724	8.80098	3.99993	5.77086	3.67983	6.00809	7.79564	1.92637	3.28452	2.75158	5.23378	7.82165	3.90962	6.33623	3.37184	2.60912	1.54411	1.87588	5.60479	8.67176	7.64943	5.91827	2.45816	1.00158	7.48542	6.69749	6.00595	0.8544	1.27945	4.48384	0.18492	4.19551	6.00159	8.63235	3.41894	2.0711	3.72736	7.6034	5.3411	5.03197
370196332	1.68116	6.48684	7.51521	4.08421	8.39728	2.47327	2.44167	4.74151	4.48205	8.38752	7.18475	4.15217	5.04648	4.2222	6.12736	6.79999	1.88859	3.68706	2.477	4.35553	6.39725	3.82634	6.44501	3.23194	2.0329	2.04952	2.11924	5.68116	8.66263	7.60409	7.65323	2.02422	1.30225	9.06352	6.01897	6.89216	1.11635	1.31024	4.25289	0.55207	8.24099	5.88877	8.8493	3.56688	2.98103	4.11862	7.23119	4.58702	5.55233
367693804	1.61049	4.44714	7.58834	3.59543	9.63774	1.99002	2.54171	5.48663	3.89275	5.80144	8.57854	4.45548	6.39088	4.46991	7.37975	7.98972	2.51969	3.35159	2.46274	5.95818	8.22565	4.11056	5.65494	2.96146	2.23703	1.96327	1.89597	5.44091	8.6942	7.19633	6.82645	2.36065	0.97105	11.6017	6.78526	6.59131	1.17154	1.33655	4.35263	0.26978	4.12584	5.60191	8.42019	3.34164	2.372	4.62718	7.63555	5.42526	5.34538
367705535	1.45302	6.1384	7.09905	3.68586	9.03862	2.11454	2.55421	5.6572	3.75297	5.94906	8.10955	4.54646	6.26522	3.90744	6.55312	7.6749	1.65495	3.08202	2.6451	5.01503	7.33807	4.03297	6.43991	2.63052	1.88219	1.6151	2.28591	5.22377	8.24884	6.97126	7.88888	2.31244	1.36702	9.37861	6.35673	6.4836	0.79944	1.37776	4.5101	0.47783	4.22559	5.36752	8.76494	2.95586	1.87476	4.07098	7.59862	5.50501	4.98968
370195257	1.70873	4.19975	8.65854	3.34169	9.56038	2.17323	3.15748	5.38977	2.93849	6.72064	5.98223	4.55753	5.55954	4.39024	7.03295	8.60649	2.96207	3.47032	2.68606	5.09748	7.75566	3.40841	5.37908	3.59098	2.97599	3.39711	2.61478	6.8293	8.78962	7.04577	6.36846	2.28499	1.11825	4.61309	8.50591	6.71273	0.92733	1.28012	4.81	0.50801	7.71194	6.05167	9.01837	3.6535	2.57818	4.09051	7.18875	6.21725	4.30208
367695033	1.42526	4.39684	7.58961	3.85317	9.56299	2.10847	2.33218	5.35084	4.49682	6.01596	8.746	4.59129	6.36257	4.24839	4.85317	7.52893	1.94305	3.73229	2.50435	5.17239	7.67658	4.0021	6.11803	3.09558	1.88105	2.01408	2.62026	5.5577	9.20667	6.81747	6.84239	2.36729	1.35237	10.0807	6.66538	6.10441	0.9193	1.23129	4.3573	-0.3548	4.60702	5.92189	7.65284	3.62105	2.0185	4.56812	7.3213	5.4609	5.65737
370194008	1.68779	4.20844	7.45726	3.58248	8.77606	2.33107	1.50779	5.22405	2.87077	6.68099	7.47405	3.7094	5.93735	3.73728	5.83578	7.52053	1.99643	3.61757	2.75974	4.64032	7.50686	3.68648	5.319	4.137	2.49573	2.32145	1.18877	6.34231	9.06933	7.42125	6.58982	2.14174	1.23867	9.40863	6.72358	5.77866	0.93381	1.29192	4.27762	0.20636	4.88137	5.25691	8.49113	3.39116	2.38167	4.04485	6.45971	5.31937	4.92961
367695034	1.67666	4.30944	7.59907	3.81761	9.48026	2.47343	2.05868	5.82385	4.95832	6.13411	8.05819	3.84903	6.02221	4.62089	6.9719	7.35403	2.65039	3.68748	3.32484	5.06933	7.56239	3.92849	6.27479	4.65727	2.73675	2.5219	2.33528	6.33087	9.31821	7.92531	7.13398	2.49813	1.85967	11.0705	6.97989	6.31317	0.89064	1.37941	4.46287	0.50848	4.80222	5.57588	9.32562	4.45872	2.48809	4.61582	8.94298	5.80758	4.2431
367706319	1.65092	4.49294	6.92565	3.23146	8.60523	1.75931	2.23465	4.60141	4.48255	6.05548	7.52504	3.82437	7.53133	4.56199	6.12951	8.29309	1.81137	3.18827	2.81393	4.7016	8.90746	4.09034	6.87156	2.48195	2.05935	2.17496	2.42879	5.81868	8.01508	7.08383	6.59899	2.73066	1.06981	10.505	6.67604	6.51415	1.33597	1.43504	5.01165	0.35159	5.99089	6.04856	9.49287	3.33123	2.55278	4.15557	8.1135	5.60479	3.99563
367687122	1.64817	8.2749	8.13653	3.37055	9.39616	2.08456	2.635	5.36792	3.95379	5.60029	6.4243	4.25771	6.84007	4.58668	7.27329	8.06549	2.4838	3.50035	2.86217	5.4823	8.731	4.20843	5.56955	3.62357	2.96984	3.90462	2.247	6.8347	8.81808	7.33519	6.35058	2.95704	1.05728	9.45606	7.81844	7.06892	0.98205	1.58309	4.66537	0.69171	5.96279	6.61491	9.27576	4.3007	2.69821	4.52144	8.15502	6.12156	5.20529
370189477	1.33849	4.00812	8.01274	3.30158	9.05698	1.92648	2.32205	4.78992	1.94813	5.61811	7.35891	4.49945	5.78001	3.47018	3.82621	7.73098	0.92001	3.11349	2.50566	5.21735	7.48944	3.46541	4.72656	2.5572	2.19726	2.72269	1.813	5.48233	8.34816	7.10545	6.46066	2.38236	0.9566	8.46312	7.14873	6.3107	1.41168	1.36198	4.20811	0.67476	6.76318	5.41694	7.70023	3.64923	2.2823	4.21394	6.67749	5.01308	4.8062
367731657	1.16977	4.62087	7.20838	3.60599	9.09819	2.17017	2.52563	5.25788	3.81537	4.88614	8.28452	3.96458	6.7545	3.97074	6.09729	8.41013	2.02426	3.40984	2.46237	4.81191	8.31334	3.52309	6.51154	2.75151	1.99254	2.36883	2.59287	6.19091	8.37264	6.95494	6.8254	1.83262	1.4431	10.0312	7.23864	6.11829	1.37622	1.28673	4.56213	-0.51651	6.29669	5.51637	8.52011	4.04937	2.16432	4.08817	7.1937	5.52414	4.45548
367699736	1.12796	5.62337	7.78446	3.57788	8.74875	1.94451	2.70701	5.07557	2.87611	4.58444	7.42765	5.42492	6.62152	4.38989	6.07001	8.43363	2.22172	3.46908	2.2663	5.03112	8.69248	4.58157	7.3475	3.19124	2.16778	2.79585	3.14973	6.75172	8.42949	7.1634	6.62628	3.385	1.15504	9.28966	7.25754	6.57496	1.35439	1.34102	4.65532	0.60607	7.31655	6.24112	8.55331	4.60118	2.20891	4.28706	7.55933	5.00846	4.49248
370196043	1.46706	6.0878	7.53797	3.58904	8.94244	2.0181	2.37904	5.28942	4.2785	5.6728	7.25094	3.54109	6.67706	3.93876	5.37885	7.34087	1.8084	3.26487	2.59744	4.39084	8.10999	3.76175	5.63448	2.96523	2.14937	2.18176	2.69789	6.1994	8.14212	6.97359	7.16088	2.1708	1.18759	10.497	6.55831	6.30687	0.73206	1.27917	4.43959	-0.031	5.47243	5.60968	8.49095	3.84981	2.45818	3.93324	6.57811	5.3944	4.85923
367736556	1.66645	6.05215	7.84722	3.44625	9.03578	2.07769	2.10518	5.59356	4.221	5.66021	8.52996	4.10088	7.25756	4.54885	6.85332	8.64072	3.06106	3.42148	2.6649	5.23399	8.8327	3.68461	5.91853	3.22663	2.29462	2.77097	2.38529	6.41593	8.64867	7.79341	6.7033	3.00735	1.39098	10.428	7.71919	6.75873	1.13834	1.54146	4.95517	0.07136	6.57461	6.3295	9.25207	3.72669	2.28451	4.56916	8.00212	5.8167	4.81449
367737250	2.22566	6.35244	8.0675	3.43354	9.93097	2.01904	2.64507	5.85311	4.27531	6.07373	8.915	4.52961	6.17912	4.22008	5.98097	8.25864	2.20962	3.4398	2.80774	6.21354	8.04361	4.20757	7.13003	3.17561	2.61999	2.45482	1.7094	6.22317	8.80382	7.38352	6.66183	2.81251	1.48813	12.1083	7.15714	7.23986	1.12907	1.47377	4.77847	0.58183	4.62872	6.12117	9.06587	3.78931	2.55589	4.35726	7.3804	5.79278	4.77285
367737120	1.43334	3.52834	7.68197	2.95174	8.91431	1.58435	2.0201	4.23809	4.27579	4.49798	8.17048	4.60522	6.57138	4.56142	5.49338	8.38423	3.1348	2.87974	2.63037	5.97008	8.88694	3.24484	6.79866	2.22	2.285	2.5176	2.24604	6.16167	8.12058	7.61557	5.03993	2.6096	0.51115	10.3154	6.90499	6.66707	1.19716	1.30198	4.53361	0.18143	7.82305	6.06002	9.60367	4.46301	2.17114	4.13202	8.14144	5.90747	3.76648
370194027	1.41225	4.09824	7.40535	3.10676	9.32917	1.87314	1.74017	4.73949	3.53815	5.12415	7.6257	3.19671	6.42614	3.79995	6.10452	7.30391	2.43315	3.12313	2.4551	4.65568	7.91192	3.73907	5.4855	2.91374	2.47272	2.57605	1.64236	5.88322	8.36089	7.30137	6.08283	2.36054	0.96805	7.88465	7.3629	5.53645	0.80539	1.45732	4.09515	0.48306	5.22188	5.09993	8.33233	3.69176	2.18283	4.54764	7.8868	5.50829	4.68698
367715851	1.59039	6.24458	8.86008	3.41796	9.56395	2.25413	2.75646	5.69092	5.09253	6.02906	8.57153	5.04828	6.14241	4.27812	6.67906	7.90798	1.74047	3.42501	2.8541	5.49043	7.7476	4.05561	6.18017	3.27862	2.71105	2.09173	2.72534	5.82437	9.06656	7.76837	6.53975	2.24028	1.29789	11.1516	7.11373	6.9225	0.87646	1.36206	4.83194	-0.2184	6.28765	6.16546	8.91611	3.24562	2.70377	5.07337	7.10471	5.39675	5.49506
367694190	1.29058	6.40102	7.84139	2.7199	8.5583	1.12946	1.88319	4.36854	2.64427	5.23211	8.16425	4.77568	5.62147	3.8256	5.09421	7.54009	1.46138	2.77353	1.92784	5.43555	7.62893	3.13182	5.50252	2.508	2.12894	1.61275	1.87912	5.54324	8.55082	7.21321	5.54794	1.72462	0.45602	7.85891	6.82087	6.26916	-0.05831	1.26588	3.96588	-0.85374	5.96693	5.75912	8.44001	3.50214	1.90505	3.97777	5.95179	4.75975	4.66052
367693401	1.17047	5.09959	8.08862	3.37218	9.04905	2.15805	2.80242	5.19038	2.83155	5.7868	5.92902	3.58423	5.5074	3.53747	6.10429	7.71416	2.13755	3.09321	2.62456	4.15553	8.00839	3.8467	5.02866	4.33903	2.3812	2.24874	1.31861	6.49319	7.52461	7.15085	6.53807	1.96931	1.23433	9.52448	7.06629	6.13073	1.20233	1.30194	5.14347	-0.25884	4.93846	5.41658	8.55253	3.46388	2.27291	3.82787	6.03904	5.25509	4.56274
370195984	1.48323	7.44136	8.10017	3.69279	9.09935	1.89217	2.52566	4.67548	3.87004	4.41176	5.87991	3.93486	6.16235	3.9359	3.73847	7.7954	1.73611	3.05277	2.22119	4.73164	8.03079	3.94111	5.83339	2.34762	2.03838	3.30036	2.28029	5.88216	7.60366	7.25335	6.01615	2.44643	0.86132	11.6733	7.33481	6.83639	1.50127	1.61891	4.58776	0.41484	6.35884	5.74666	8.86592	3.79265	2.16243	4.25627	6.7917	5.2941	4.66561
367708070	1.12367	4.56866	6.60835	3.55543	8.6859	1.80136	1.87666	5.0297	3.69855	5.85906	7.71736	3.69226	6.03345	3.07646	5.09279	6.71468	1.53852	3.04434	2.33487	4.249	7.73409	3.80566	5.1443	2.46619	2.1146	2.11055	1.74043	5.36538	8.37573	7.08972	6.8597	2.28691	1.03735	10.8827	5.46666	6.07085	0.99422	1.23548	3.86378	0.06412	3.8294	5.1078	8.04619	3.20593	2.29302	3.51411	6.84081	4.52625	4.55682
367737117	1.27942	5.26376	7.99982	4.2621	9.82478	2.15474	2.29247	5.45637	4.46045	5.92791	6.85759	4.74646	6.08063	3.57538	5.52294	7.29928	1.93054	3.61094	2.58009	4.89858	7.74568	4.20951	5.35957	3.96888	2.57589	2.59751	2.33902	6.89255	8.94548	6.88285	5.74251	2.36757	1.30112	10.2298	6.96202	6.44912	1.27645	1.41772	4.63139	0.21446	6.28516	6.04441	9.40677	3.66697	2.81876	4.38671	7.41813	5.6708	5.04151
367700351	1.56866	5.85731	7.2135	4.26079	8.92108	2.16935	2.27587	5.82478	4.80535	6.57609	8.55097	4.1636	8.1314	5.03678	7.27967	8.8621	1.66451	3.41222	3.00685	5.72695	9.2489	4.32314	7.27609	2.88699	2.43256	2.21933	2.02006	5.60322	8.31335	6.96066	8.24828	2.56928	1.93597	11.7538	7.28021	7.70048	1.30714	1.47031	5.54755	0.5542	4.44871	5.7911	9.18506	4.12998	2.24914	4.4096	8.07086	5.54625	5.03865
370194028	1.44823	5.9268	7.36348	3.83334	8.83644	2.20988	1.87122	5.04275	1.67729	5.37438	6.86166	4.39447	6.92602	3.79101	5.37346	8.13202	1.65299	3.35043	2.67937	4.78477	8.628	4.36931	6.19206	2.71388	2.23933	3.18783	2.35058	6.75287	8.5215	7.3712	6.66961	2.64415	1.21682	10.6688	7.6053	6.64233	0.92	1.40198	4.35473	0.22251	7.72174	6.19464	8.88456	4.30995	2.36288	4.32132	7.25863	5.62575	5.2388
367693211	1.52733	5.91847	7.59731	3.57804	9.7186	2.20267	2.61004	5.78681	4.94268	6.48732	7.40639	3.58597	6.23581	3.78638	6.13516	7.20793	1.79478	3.61425	2.96064	5.18835	7.59859	4.02356	5.84598	3.02104	2.56991	1.93259	1.76841	6.47173	8.80739	7.3393	7.02727	2.55685	1.50336	9.80265	6.85928	6.75396	0.98669	1.35047	4.58168	-0.29143	5.12399	6.17708	8.77846	3.48795	2.51439	4.3288	7.44163	5.58006	5.32802
367732136	1.8457	4.36318	7.90288	3.39479	8.87294	2.32702	2.21029	5.05548	5.19838	6.83136	6.17216	4.079	5.83508	3.08511	5.26126	8.02604	1.32826	3.23919	2.57136	4.5114	7.33957	3.85125	5.06693	3.42279	2.22006	2.31438	2.89555	5.84912	8.56322	6.56881	5.31757	2.19851	0.93739	10.6298	7.10583	7.64275	0.77068	1.2783	4.10705	-0.01873	5.91155	5.94926	9.31819	3.5705	1.89409	3.98897	6.6415	5.68887	5.11956
367694971	1.46364	6.393	7.20248	4.47837	9.45897	1.98962	2.0047	5.44469	5.28522	6.02017	7.08628	4.04549	5.76486	3.62455	6.21246	7.26124	2.16381	3.32497	2.59562	5.07188	7.40836	4.13743	5.48463	3.11941	2.36837	2.36363	1.57189	5.85103	9.08949	7.10246	5.66672	2.47432	1.04043	7.55346	6.72562	5.86076	1.04409	1.51384	4.46015	0.58013	5.36027	5.56796	8.87129	3.11933	2.41868	4.6868	6.89146	5.56687	4.83596
367693209	1.31791	6.56552	7.18416	3.74696	8.52191	2.50753	2.29585	5.74995	4.0425	5.36263	8.70109	4.39656	6.27533	4.36625	4.63926	8.16729	2.11214	3.38325	2.87947	5.47413	8.24006	3.98966	6.58875	2.52677	2.3881	2.53066	2.51484	6.00969	8.29834	6.84707	7.17655	1.69729	1.31269	11.7073	6.0115	7.07923	1.43513	1.33165	4.44193	0.02668	4.42485	5.25952	8.71235	3.59199	1.9717	4.12318	7.9777	4.41657	4.89577
367732873	1.56772	4.73769	7.5228	4.10073	9.21076	2.47668	2.68344	5.73065	5.03411	6.98439	8.59139	4.20509	6.98282	4.37065	4.95722	8.19968	3.85215	3.75508	3.06491	5.11355	8.34744	4.14136	6.62626	2.9769	2.35452	2.1016	2.32113	6.52528	9.27888	7.47023	7.85828	2.18306	1.51682	10.4624	6.27892	7.63126	0.99421	1.28938	4.9387	0.41861	5.00885	5.18078	8.79437	3.61216	2.78599	4.22341	7.38632	5.43387	5.10281
367694053	1.60718	6.20675	7.66936	3.61873	9.19767	1.86898	1.93504	5.55606	4.49099	5.28704	5.6025	3.97855	6.10015	3.55351	5.5406	7.21081	2.20357	3.42094	2.92089	5.28285	8.06516	3.86473	5.1978	3.67289	2.40711	2.85437	0.84618	6.31461	9.04938	7.34993	6.72328	2.85963	0.85408	8.65191	7.18423	6.96753	0.76923	1.29797	4.0147	-0.13406	5.16711	6.22069	9.80786	3.69388	2.80122	4.18912	7.35923	6.12661	5.21369
370194009	1.36731	4.15393	7.36685	3.37846	8.9381	1.7652	2.08858	4.83354	2.77125	5.44054	5.84444	3.94217	5.87923	3.11365	4.78534	7.00362	1.7856	3.11737	2.16957	4.02348	7.64817	3.57568	5.01036	3.02515	2.28086	2.94182	1.48686	6.48602	8.43644	6.5314	6.51541	2.46582	1.0769	11.5235	7.51238	4.90378	1.59564	1.39922	4.04928	-0.02465	6.95604	6.0353	8.86307	2.94848	2.42997	4.03783	6.23396	5.08281	4.80496
367731923	1.44849	5.17364	7.53629	3.22627	9.80344	1.95423	2.19039	5.83773	3.06869	6.26314	6.84474	4.12816	6.02645	3.50777	4.6932	7.01836	1.59418	3.8165	2.62288	4.16966	7.233	4.02137	5.29523	3.70106	2.24925	2.06757	1.56222	6.37585	9.07471	6.92761	6.92662	2.14414	1.17033	8.85845	6.87184	6.00052	1.455	1.29009	4.03851	-0.06782	4.09221	6.36593	9.04975	3.36727	2.55791	4.37724	6.52094	5.27178	5.08013
370128071	1.27683	3.97936	7.87555	3.67381	9.26214	2.23986	2.40421	5.46604	3.92756	5.50072	6.34849	4.49506	6.22065	3.59774	4.48624	7.64014	2.07332	3.36799	2.78792	4.70617	8.00157	3.86244	5.719	3.37056	2.25838	3.29418	2.56666	6.64892	8.9275	7.02295	6.75908	2.53869	1.19264	6.26307	7.20325	6.99161	1.39553	1.40644	4.47694	0.26258	6.22825	5.63801	9.2739	3.57866	2.81881	4.33762	6.54988	5.60177	5.33441
370196392	1.73124	5.54173	8.26079	3.25648	9.45792	2.28598	2.75343	5.30466	3.23168	4.82058	7.26169	4.82805	6.93598	4.60551	6.05787	8.06883	2.15297	3.20819	2.28797	5.35636	8.67909	3.95567	5.6495	3.40123	2.77692	3.61976	2.20172	6.43041	8.81089	7.52526	6.34865	2.73498	1.17828	11.5019	7.55778	6.67662	1.40963	1.57192	5.04074	0.5863	6.00048	5.92094	8.90882	4.57941	2.68952	4.46112	7.01313	5.47723	5.21056
367737269	1.45559	4.21783	7.29351	4.49879	9.43777	1.62397	2.03302	4.70927	3.58214	4.86962	6.18721	4.09083	5.78996	3.39977	4.31598	7.46026	2.05777	3.24825	2.60088	4.70951	7.54115	3.8355	5.70935	2.48803	1.87578	3.19088	2.33722	6.38258	8.25703	6.94591	6.52984	1.72663	0.8075	8.79705	7.1537	6.99732	0.89829	1.31447	4.03774	-0.18459	7.22977	6.02296	9.53576	3.72651	2.49689	3.85718	6.27971	5.73121	4.24863
367699790	2.36645	5.11883	7.67492	3.9039	9.28041	2.43857	2.62902	5.98045	5.12628	7.81343	9.16067	4.61507	6.50702	3.96028	6.70941	8.24315	1.41405	3.51919	2.7866	5.59596	7.97475	4.17982	6.90278	2.28416	2.27284	2.56902	1.99492	5.75358	9.0167	6.94747	6.92056	2.28817	1.48253	8.6859	6.14113	6.46455	1.0498	1.60744	4.48732	0.03891	4.55815	5.26568	8.84958	3.45729	2.46816	4.45546	8.09516	4.56872	5.45861
367694513	1.05965	4.42731	7.638	3.33532	9.11677	1.98579	2.50119	4.55532	3.34466	4.51005	6.1381	4.04744	5.72388	3.72218	5.21447	7.46497	1.45338	3.18186	2.50093	3.983	7.4625	3.64189	4.96361	2.62961	1.94136	3.52369	1.95099	6.82805	8.13593	6.74736	6.82675	2.41352	0.94446	8.01908	7.30075	6.45559	0.88244	1.34406	4.43378	0.21524	6.65817	5.81588	8.57663	3.18411	2.20531	4.51928	6.65994	5.46533	4.95507
367737290	1.85536	3.93512	7.97142	3.29593	9.34791	1.78883	2.06681	4.75445	4.54114	4.87515	5.61866	3.80924	5.92197	3.77318	6.17254	8.36825	2.33408	3.10807	2.44935	4.76357	8.06579	3.25094	5.60484	2.97759	2.33583	2.65974	2.05921	5.98836	7.93101	6.92314	5.9094	1.86399	0.82608	11.4653	7.22505	7.07656	1.22894	1.30619	4.37915	-0.03252	6.2004	5.86526	9.72063	3.24861	2.6558	3.9725	6.99189	6.21571	4.10084
370196814	1.7231	5.01668	7.60219	3.41384	9.39655	2.07049	2.08967	5.25977	2.85807	4.86769	6.74173	4.29237	6.06678	3.85791	5.5489	7.63157	1.55114	3.3681	2.51143	5.03016	7.59192	3.88751	4.75333	3.12286	2.92425	2.94211	1.53422	6.22184	8.46259	7.04284	6.55431	2.83175	1.05223	12.1284	7.46797	6.18967	1.35357	1.34627	4.22045	0.48224	4.8316	5.78291	8.8744	3.87331	2.57143	4.39898	6.54432	5.4825	5.09627
370196754	1.83035	4.80451	7.83537	3.98444	8.89636	1.8681	2.40152	3.98525	3.92358	4.84775	6.66643	4.00027	5.07572	3.84132	6.43785	7.71977	1.96465	3.02484	2.24158	4.88379	6.88493	3.41146	5.33024	2.62066	2.0359	2.57836	1.45224	5.49061	8.32494	7.18121	5.2098	2.10648	0.74479	11.0928	7.01137	6.51635	0.98868	1.68545	4.27752	0.25982	6.72773	5.9994	9.53832	3.27794	1.98548	3.93035	7.25079	5.74188	4.55542
367693170	1.96096	8.37182	8.09959	3.9101	9.43762	2.30919	2.42038	5.88795	4.50852	6.35685	7.27671	4.02665	6.21644	3.87579	5.64746	7.75865	0.99955	3.47873	3.11054	5.65365	7.96228	3.57173	6.44788	2.88913	2.40715	2.66211	2.05101	6.57592	8.70879	7.37727	6.80323	1.93608	1.21389	9.39814	6.71799	6.45841	1.32014	1.47421	4.49205	-0.18265	5.77501	5.55215	9.29843	3.8749	2.58333	3.90874	7.30081	5.53787	4.70999
367701428	1.44421	4.24574	6.87541	3.55995	8.33628	1.77646	2.38823	4.27719	3.53967	6.26821	7.84547	4.23398	6.59294	4.14252	7.36911	7.85123	2.5639	3.01454	2.25741	5.17876	8.16365	3.88148	6.37768	2.60035	1.59432	2.01465	2.02467	6.05533	8.5358	7.12644	6.65121	2.32347	1.17663	9.77567	6.09664	5.59553	1.45374	1.35981	4.23218	0.02922	5.92375	5.03151	7.48018	3.97667	1.93889	3.68548	7.69454	5.14811	4.36445
370194601	1.37898	4.54339	7.44382	4.31462	8.87048	1.90882	2.1044	5.2633	4.47173	4.48287	7.62136	3.99248	6.49758	3.6481	6.50113	7.22039	1.54179	3.16547	2.69675	5.27062	8.02912	3.8921	5.75278	3.29495	2.39166	2.34454	2.01178	6.49948	8.56891	7.06743	6.20103	2.37296	1.1535	10.0905	6.8991	6.15305	1.29476	1.312	4.15695	0.18986	5.3696	5.91861	8.42722	3.80844	2.38184	4.35553	7.3354	5.28252	4.73026
367702863	1.59849	5.45484	7.36219	3.9159	9.18504	2.20026	2.08735	4.97887	5.33893	6.45888	8.51416	4.14188	6.18574	3.87632	7.53721	7.31742	1.65797	3.41889	2.48262	5.69837	7.72652	4.14362	6.10617	3.10373	1.88954	2.1694	2.23472	5.64092	8.64777	7.01251	6.79198	1.97114	1.47961	11.2861	6.46133	6.32825	1.27247	1.31333	4.25055	0.33255	5.42466	5.80348	7.61067	3.79919	2.25406	4.22973	7.86157	5.30339	4.81725
370187467	1.66981	9.51871	8.2661	3.44561	9.58267	2.09889	2.36013	4.55534	4.02937	5.54515	7.87624	4.25011	6.09337	3.97643	5.41046	8.30486	2.5612	3.28517	2.50331	4.82704	7.87445	4.27122	5.58597	1.80714	1.83422	2.82237	1.86501	6.02357	8.72546	6.96352	6.53129	2.81479	1.05301	10.3307	7.53631	6.56542	1.48863	2.0055	4.62112	0.16319	5.88936	5.49149	9.23971	3.86291	2.01626	4.47352	7.65483	5.67702	5.12472
367694034	1.55955	5.94489	7.34599	5.02105	9.22393	1.95334	1.94661	5.59663	4.98004	6.01747	8.1905	4.44362	6.63361	3.87736	6.43029	8.17045	2.97696	3.38689	2.73707	5.58158	8.44541	3.89629	5.88454	3.05888	2.30522	2.09492	2.02902	5.78017	9.21526	7.8194	6.3657	2.85706	1.37706	10.8192	7.29644	6.95185	0.92642	1.27381	4.41084	0.03648	4.76611	5.62816	9.58645	3.41417	2.31022	4.39546	7.79738	5.53903	4.91953
370193240	1.42098	4.82104	7.98894	3.43514	8.54026	1.582	2.35325	3.89294	4.50007	4.55223	6.76814	3.48299	5.51701	4.15825	6.38547	7.61766	3.23053	2.98169	1.96663	4.8773	7.382	3.10871	5.5442	1.97871	1.99485	3.05354	1.81395	4.86087	7.84327	6.78761	5.47098	2.63855	1.0359	9.90797	7.23891	6.51519	1.37336	1.27988	3.98122	-0.1518	5.29846	5.33561	8.57316	2.99464	1.57855	4.56072	8.5839	5.11533	4.5671
367732687	1.40216	4.80269	7.50469	3.58977	8.6374	2.18979	2.45667	5.30172	5.09335	6.80375	7.25851	4.43991	6.50845	4.122	6.92917	7.67847	4.75181	3.69338	2.81295	5.13917	8.71468	4.09873	5.72811	4.2352	2.36168	3.01686	2.43771	6.65126	8.94037	7.46239	7.81401	2.50941	1.2467	11.3037	6.91863	6.23898	1.25284	1.30463	4.49978	0.43799	6.11824	6.40598	9.33024	3.61735	2.85209	4.18704	8.6576	5.95151	4.71109
370127475	1.2981	5.34168	7.95115	3.43617	9.38238	1.85048	2.21391	5.08038	3.69218	5.50953	5.92571	4.32138	6.1033	3.5527	5.32064	7.86531	2.29526	3.28865	2.15742	4.49961	8.35987	3.36589	5.04058	3.27522	1.88875	3.40356	1.90379	7.28815	9.35903	6.56112	6.31348	1.63143	1.21392	10.3811	7.57388	6.51334	1.18129	1.31235	4.37274	-0.1222	6.58808	6.13263	8.79989	3.17964	2.38528	3.94013	5.94662	4.89601	4.2349
367708089	1.51476	4.98252	6.8173	3.58453	9.1351	2.08796	2.42917	5.1252	4.30452	5.65695	7.33434	2.90671	6.19677	3.40564	6.24212	7.53572	1.9655	3.33045	2.55718	4.99355	7.89098	4.02069	5.49469	3.13271	2.4137	1.92412	1.37969	6.30094	8.51028	7.54762	5.88508	2.72169	1.05403	8.13796	6.90302	6.8498	1.20799	1.40877	4.21648	-0.04971	4.88262	5.61356	8.73276	3.10651	2.32801	4.3063	7.19658	5.67011	5.15702
CONTROL_SAMPLE_CSAS2	1.30347	3.59269	5.75819	2.87846	7.61887	1.40465	2.02081	4.09101	3.55877	6.07813	7.19798	3.15018	4.93831	2.36204	1.36889	5.11303	0.87946	2.40282	1.15008	3.49397	5.38562	3.18639	4.83206	1.76944	1.32915	1.82622	1.04813	4.39472	7.66285	6.1956	6.72262	1.23807	0.82932	8.90873	3.85144	5.22198	0.98169	1.24474	3.17722	-0.07898	3.21925	3.45008	6.56145	2.29832	1.39514	3.29956	5.99227	2.01714	4.43841
370194433	1.51369	6.08049	7.83056	3.52888	9.07786	1.81031	2.37533	4.79929	2.55785	3.97681	6.58695	4.51118	5.5193	3.24371	4.942	7.37873	2.30421	3.04957	2.20335	4.98388	7.06704	4.07036	4.9736	2.66053	2.61466	3.26608	1.72933	6.3272	8.36032	7.07211	5.97355	1.91801	0.97996	10.3024	6.76031	5.32856	1.23379	1.29205	3.97368	0.56153	7.52603	5.64124	9.92468	3.75191	2.36803	4.14319	7.05817	5.03896	4.45431
367694597	1.37195	6.02369	6.67552	3.51664	8.22764	2.01106	2.26109	5.08537	4.91693	6.29031	8.31126	4.04238	6.04397	3.42505	5.44444	7.81107	1.39353	3.26972	2.03429	4.58455	7.29207	4.05497	5.65084	2.78787	2.21096	2.1077	2.29683	6.08984	8.80752	6.89312	6.5727	2.31545	1.24448	10.6804	6.35947	6.50176	1.32448	1.3176	4.36623	0.29701	5.33921	5.38503	8.55847	3.15927	1.87939	3.88051	7.37252	4.78696	4.11835
370188806	1.17986	5.09026	7.61881	3.0236	8.9506	1.57404	2.04551	4.93688	4.28265	4.01271	6.97726	4.14601	5.43487	3.4772	6.10391	7.6495	1.82891	2.87888	2.0946	5.41486	7.4811	3.55195	5.37657	2.58478	2.05956	2.20066	1.54812	5.45572	8.24389	7.52005	5.54615	2.2337	0.70227	9.30752	7.60981	6.53268	1.21751	1.38664	4.25416	0.29792	5.92284	6.00599	9.10256	3.29615	2.07618	4.41039	6.94574	5.30394	4.69758
367587468	1.1218	3.55943	6.5046	3.28291	8.17727	1.70732	2.2021	5.09529	4.3451	6.76095	7.79665	4.19331	5.79143	3.31303	5.31114	7.43552	1.79945	2.75627	2.1864	4.9126	7.54255	3.54821	5.75662	2.41127	1.90311	1.94406	1.52406	4.95105	8.34164	7.17713	6.82776	1.87907	1.38373	9.8335	6.16344	5.91193	0.97237	1.2319	4.11119	0.06089	5.47298	4.99264	8.71353	3.34699	1.95396	3.69097	6.99913	4.68214	4.62218
367707606	1.33755	4.58554	6.99039	3.46391	8.7846	1.98773	1.93677	5.34247	3.78437	4.97999	6.25458	4.01554	6.08178	3.42485	6.68574	7.33462	2.33524	3.14349	2.41596	4.49108	7.40873	3.61873	5.06839	3.20419	1.98154	1.36572	1.15242	5.8683	8.64238	6.86789	5.47362	2.79635	0.65409	10.9493	7.36791	6.22651	0.80942	1.31254	3.95778	0.42936	5.44333	6.13006	9.56499	2.80802	2.1488	4.0567	6.79463	5.46415	4.69723
367732623	1.30515	6.02045	6.85406	3.52802	9.27326	2.34248	2.44672	4.4806	4.66852	5.77767	7.02605	4.16204	6.21819	3.64965	5.96651	7.82937	1.88424	3.325	2.72518	4.7332	7.79579	4.35081	5.68722	2.6665	2.34367	2.93549	2.62971	5.95379	8.46691	6.96019	7.04203	2.7023	1.09057	9.71056	6.42086	6.82513	0.98729	1.34199	4.10214	0.71691	6.40766	5.84814	9.01114	3.47253	2.29041	3.84192	6.922	5.59432	4.57618
367692923	1.55751	5.784	7.58085	3.93986	9.13104	2.17152	2.26792	5.44935	4.82646	5.96563	7.19401	3.52442	6.49353	3.68008	6.17351	7.354	2.59665	3.3262	2.75311	5.20725	8.24242	3.96257	5.76962	3.8107	2.7368	2.77124	2.50021	6.44981	8.95428	7.10367	7.06734	2.46649	1.60654	9.45746	6.52592	6.75693	1.01225	1.34585	4.62408	0.70568	6.21197	6.37278	8.98501	4.14522	2.59767	4.8922	7.95271	5.53867	5.23304
370196331	1.66722	4.13445	7.79086	3.5166	9.03246	2.09465	3.00645	5.08477	2.67407	5.78185	6.47413	4.6919	6.61728	3.60787	6.57549	8.37732	2.54942	3.2012	2.35531	4.59027	8.16875	4.05115	5.02025	3.32792	2.56628	2.11635	1.82408	5.96754	8.98015	7.61101	7.42244	2.8777	1.21687	9.67526	7.61837	6.55224	0.6268	1.36569	4.4492	0.59965	8.177	5.87334	9.99124	3.78529	2.3419	3.91009	7.43869	5.81739	5.05934
370186522	1.63563	6.20935	8.47378	3.12914	8.92631	2.25096	3.41309	4.6306	3.24743	4.35641	7.93178	4.61819	7.0858	5.46756	2.84612	9.10842	3.22144	3.28592	3.08468	5.51893	10.2953	3.37868	6.59451	3.08862	3.29976	3.66206	2.70522	7.10729	7.99979	7.27233	6.79018	2.46722	1.9262	11.5144	8.08759	7.04963	2.74274	2.18933	5.48055	0.06343	9.95577	6.08723	9.84398	5.33973	2.86233	5.03425	7.45621	6.02373	5.05691
CONTROL_SAMPLE_CSAS2-2	1.4515	3.77795	5.80466	2.82995	7.68089	1.40695	1.85934	4.14677	3.61662	6.13036	7.28476	3.05973	5.08036	2.42016	1.43647	5.10061	1.03536	2.29697	1.2014	3.67258	5.46911	3.11423	4.94129	1.71962	1.09553	2.20978	1.60669	4.44983	7.76888	6.29268	6.84539	1.55447	0.79114	9.11679	4.00402	5.32437	1.04789	1.15422	3.27444	-0.09634	3.27656	3.38864	6.77593	2.40964	1.44647	3.26886	6.02841	1.97337	4.50509
367707179	1.82256	4.80685	7.38861	3.84333	9.3908	2.19347	2.65678	5.56585	4.89243	6.57679	8.61633	4.36035	6.00056	3.64564	6.2906	7.46018	2.52829	3.54112	2.80876	5.3173	7.50741	3.92915	5.79228	3.8633	1.88871	2.25826	2.26325	5.929	9.11464	7.42349	6.48153	2.42058	1.37053	10.3165	6.61915	6.18448	1.06617	1.25522	4.26023	0.33794	4.26657	5.8616	8.26313	3.4408	2.34733	4.30806	7.07391	5.34823	5.37981
367731989	1.38431	6.38616	7.58425	3.53821	8.95472	2.22363	2.57381	5.40032	2.72251	6.11427	5.99873	4.99248	6.31167	3.93999	5.57646	7.63415	1.72725	3.39743	2.80402	4.44703	7.89087	3.8817	5.52229	4.01919	2.82234	2.75988	2.19825	6.59239	8.93918	7.04865	6.73174	2.49658	1.34601	10.279	7.36496	6.1304	1.02283	1.42041	4.35567	0.02876	5.40394	5.9182	9.32996	3.53219	2.29024	4.2293	7.12151	5.46034	4.86632
367699716	1.57683	4.7171	6.74742	3.50513	8.89143	2.00343	2.29738	5.54466	3.65262	6.14214	8.30976	4.60373	7.18293	6.19162	7.68821	8.75352	5.38209	3.43067	2.8039	4.90817	8.31629	3.70096	6.95512	3.29902	2.16924	2.2423	2.00672	6.33594	8.56868	7.3999	7.39399	2.48665	1.44081	9.19299	6.49872	6.26637	0.95543	1.30996	4.42065	0.29252	6.17083	5.66004	9.11317	3.41431	2.43884	4.28739	9.85446	5.71256	4.64527
367693072	1.45068	3.8018	8.12891	3.57956	8.79079	1.82964	2.04129	4.6768	3.45226	4.99165	7.76365	3.91384	5.67468	4.27507	5.52981	7.66553	3.24935	2.9246	2.20401	5.40028	7.89132	2.65914	5.30432	2.19761	2.25843	3.07399	2.54926	5.98903	7.766	7.68623	6.12624	2.39698	0.95157	10.6615	7.20988	5.95771	0.87714	1.32123	4.06907	0.11761	7.54208	5.28309	8.71805	3.65769	1.9032	4.39678	8.31884	5.21038	4.3404
370127400	1.46245	4.26395	7.43896	3.15757	9.10935	1.67783	1.59381	4.74488	3.97378	4.53676	6.85194	3.14411	6.26959	4.22813	7.06974	7.6027	2.89551	3.09998	2.09278	4.77405	7.7369	3.74523	5.76766	2.73608	1.5108	2.99403	1.59136	5.41917	7.84563	7.38656	5.98706	2.38277	0.84483	9.6149	7.38607	6.55797	0.99871	1.24854	4.29252	0.32878	5.94402	6.01254	9.28039	3.88776	2.49586	3.88877	7.12767	5.85115	4.18085
367706994	1.54645	4.77678	7.31465	3.29217	9.39838	2.15126	1.77792	5.7062	4.63785	6.03681	6.8031	4.12675	5.87263	3.5852	6.5484	7.14898	1.92595	3.38963	2.67484	4.33548	7.16657	3.74916	5.21238	3.20481	2.47215	2.5283	1.93773	6.10856	9.12471	7.49959	6.16136	2.72593	1.40961	10.9952	6.43747	6.33649	1.03017	1.355	4.29943	0.09071	5.50254	6.06205	8.91052	3.56703	2.25947	4.19109	7.49131	5.64539	4.9965
367692009	1.58413	5.08442	7.49595	3.71893	9.38935	2.02433	2.0985	5.5395	4.40053	6.00647	6.25403	4.14836	5.59237	3.2088	5.1814	7.06243	1.6551	3.22341	2.78208	4.70335	7.16295	3.55775	4.99291	3.0697	2.16409	1.95897	2.05052	6.68987	8.58054	6.7602	6.35738	2.54459	0.85075	8.26093	6.10561	6.06357	0.75315	1.25116	4.08426	0.17423	4.88435	5.62545	8.42114	3.27955	2.30979	3.77072	7.51418	5.41464	4.90798
370193199	1.4642	5.62249	8.89526	3.87247	9.78164	2.66968	2.55078	4.6347	2.86984	6.08227	7.15459	4.50124	7.24955	5.05815	4.40973	7.8666	1.80329	3.67619	3.02846	4.54132	8.86095	4.09684	5.49726	2.83677	2.33974	3.93218	2.86894	7.33494	8.88931	6.46974	8.50947	1.94117	1.83601	11.0192	7.63641	6.74456	0.94739	1.39195	5.1125	0.14239	8.44174	6.02144	7.65203	4.60618	2.88358	4.42254	7.19317	5.74002	5.73636
367706149	1.31226	7.33301	7.29349	3.50222	9.18451	2.24845	1.71539	5.24791	4.22602	6.47747	7.28545	4.0041	6.19878	3.56513	5.31975	7.32824	2.14066	3.25841	2.83889	4.66283	7.47379	4.18628	5.73956	3.67609	1.86233	1.71357	2.13252	6.8421	8.65461	7.25766	6.75998	2.35944	1.11917	7.84197	6.41613	6.24302	0.90945	1.44432	4.21392	0.25534	5.35137	5.50086	8.61864	3.02145	2.72617	4.21801	7.02072	4.92882	4.85688
370193278	1.20029	6.24551	7.80588	3.72591	8.82964	2.24144	2.36694	5.31073	3.43267	5.07202	6.62759	3.29316	6.60681	3.90658	4.15008	8.15093	1.75809	3.14323	2.71246	4.02095	8.03622	3.50701	5.50572	3.81974	2.11968	3.35689	1.93029	6.10866	8.01468	6.84049	6.75397	2.13953	1.32357	7.85634	7.72772	5.82028	1.32226	1.37732	4.48323	0.59581	7.59972	4.84944	8.38032	3.80964	2.22001	3.56826	6.61646	5.00827	4.64755
367730522	1.2455	6.49643	7.69909	4.53218	9.84869	2.12517	2.43253	5.4388	3.89297	4.75884	7.84672	4.1011	6.0041	4.05364	5.43612	7.5858	1.7136	3.52583	3.86517	5.19349	8.52323	4.80758	8.1481	3.73071	2.71924	3.85919	2.45963	6.32864	8.02124	7.52585	7.13968	2.79111	1.96864	11.205	7.62277	6.80587	1.38141	1.53427	5.3454	0.3683	7.16786	6.56758	9.39703	4.06029	2.75437	4.79526	7.23033	5.81637	5.51466
370196772	1.56774	5.02261	8.08211	3.29385	10.1859	2.1063	2.44401	5.48473	4.39336	5.53958	7.21097	4.1449	6.40989	4.35508	6.58882	8.5958	2.63118	3.14369	2.63628	5.43476	8.27947	3.74027	5.9183	2.60394	2.71631	4.12305	2.34911	6.42152	8.65611	7.17351	6.57619	2.66232	1.41751	10.5961	7.63541	7.4834	1.12511	1.56232	4.86001	0.38952	7.29961	6.01924	9.81527	3.73509	2.26555	4.70254	8.29676	6.31622	5.01328
367723059	1.94854	4.04162	7.98363	3.74024	8.51299	2.24901	2.24834	5.76118	4.63201	7.05635	7.69584	3.88288	6.68822	4.09971	7.10064	8.57861	2.79841	3.49324	2.77197	5.49151	8.41292	4.07602	6.34449	3.4921	2.26364	2.68306	2.00007	6.16751	8.67128	7.44465	7.34446	2.26859	1.33536	8.54601	7.51991	7.23914	1.21387	1.48679	4.91152	0.40273	5.83646	6.51404	8.97019	3.52222	2.26641	4.04219	7.59728	5.58247	5.03813
370192088	1.51931	4.95548	7.40589	3.02443	10.3446	1.71903	1.73645	4.82497	4.06911	4.93877	7.58008	4.30894	5.30884	4.12726	7.17245	7.55455	3.45062	3.04016	2.44196	5.42414	7.91029	3.23076	5.6599	3.00352	1.94801	2.7137	1.91998	6.15545	8.44158	7.17028	5.27904	2.99705	0.55151	9.79843	7.72492	6.25889	1.06576	1.27894	4.13102	0.49351	7.26537	6.6394	9.79581	3.67621	2.3237	4.12327	7.26177	5.75811	4.32995
367706001	2.26448	6.5896	8.55585	3.53302	10.3821	2.69355	2.31048	6.47381	4.76144	7.37782	8.83493	4.22521	5.79758	3.93005	6.91903	7.26536	1.83483	3.81846	3.13138	5.86402	7.72102	3.77085	6.16261	4.08916	2.4958	2.44318	1.9102	6.52146	9.43579	7.80878	6.67387	1.90885	1.20441	11.4326	6.80489	6.33663	0.74211	1.47111	4.59273	0.04158	4.89853	5.70203	9.0273	3.37259	3.39953	4.99738	7.37197	5.66364	6.79664
367731908	2.15311	5.02635	7.62964	3.33434	9.72214	1.99599	2.17675	5.34251	5.01262	5.91681	8.60011	3.32502	5.86893	4.10162	7.31157	7.64283	2.88502	3.23215	2.81965	5.61209	7.59319	3.82803	6.2259	2.91714	2.12318	2.26421	1.96732	5.62807	8.04748	7.64725	6.24537	2.32277	1.06908	10.3519	7.34863	7.46946	0.98069	1.38189	4.61172	-0.06154	4.57108	5.94008	9.63287	3.55998	2.47629	4.33515	7.3007	5.99473	4.91729
367701903	2.00699	8.69118	7.43682	4.71355	9.0591	2.26831	2.219	6.3352	5.75403	5.82724	8.63868	4.53764	7.1347	4.51202	5.82877	8.00722	1.84439	3.69309	3.19351	5.98779	9.1309	3.77915	5.93729	3.87353	2.22868	2.29179	2.17605	5.93332	8.68752	6.97398	6.77136	2.32578	1.38698	9.19884	6.50966	6.98763	0.87072	1.72609	4.77727	0.08649	6.15201	5.75724	8.55766	3.82973	2.41689	4.36925	8.00879	5.48936	4.81852
367699738	1.96592	9.16047	8.17038	4.17052	10.1065	2.60352	2.9453	5.12518	3.89637	5.98749	8.00314	4.0969	7.12958	4.84551	5.56394	9.00058	2.00945	3.51469	2.91464	4.3173	8.94744	4.42324	6.05907	2.95293	2.39963	3.43632	2.71246	6.79124	9.18237	6.67	9.33192	2.62752	2.01534	10.2458	7.42505	6.40897	0.88629	1.77618	5.11358	0.74936	7.16638	6.12217	7.85128	4.7542	2.70479	4.43322	7.6366	5.62813	4.79173
367705547	1.38145	4.5649	7.12368	3.57012	8.68756	2.03472	2.55959	5.7346	4.29279	5.76301	7.99709	4.01485	6.31729	3.68904	5.72648	8.00832	1.63586	3.04084	2.08847	5.4974	8.02864	3.69284	6.19625	2.57224	2.36053	2.62983	2.34249	6.09793	8.56883	6.84596	5.81122	2.66554	1.35283	10.2457	6.62847	6.24823	1.36457	1.39379	4.51113	0.19148	5.82987	5.77864	8.11111	3.30749	1.97772	4.16559	7.32622	5.188	4.36904
367737193	2.06667	4.17587	7.49009	3.48599	9.5337	2.27921	2.01439	5.28049	4.13025	6.16815	7.77679	4.27051	6.19563	3.94551	5.88984	7.96904	1.59559	3.61643	2.46107	5.15655	7.8288	3.86107	5.70353	3.86423	2.23714	2.41595	2.31481	6.33801	8.92573	7.71236	6.70428	2.48024	0.95554	11.3235	7.68215	6.18008	0.88254	1.29441	4.4873	0.24147	6.19542	5.62487	9.80027	4.08795	3.02902	4.35922	7.4457	6.04552	4.77553
367731568	1.49204	5.42198	8.05982	3.59388	9.10226	2.99124	2.23643	4.94184	4.50955	6.9385	6.77655	4.33683	5.42182	3.96691	6.40786	8.05538	2.1211	3.4	2.95852	3.95207	7.6558	4.15536	6.42348	3.28323	1.96346	2.26565	2.77469	6.62762	8.42159	6.53875	6.91093	2.16229	1.22533	9.55793	7.16662	5.83629	0.59045	1.2554	4.05341	0.43272	6.62026	5.85333	7.90218	3.56565	2.61483	3.8574	7.15372	5.34723	5.04327
367736905	1.3087	5.97242	7.21183	3.34964	9.07019	2.15696	2.58648	5.77599	3.63192	5.356	7.10317	4.10833	6.78335	4.14974	5.41883	7.23504	1.84672	3.55777	3.08594	4.55919	8.34119	3.759	5.29387	3.68262	2.46505	3.08577	2.73125	6.76857	8.41512	6.8732	6.75262	2.50839	1.11943	8.11133	6.69115	6.47851	1.00179	1.377	4.64348	-0.21664	5.11232	5.47963	7.49167	3.75096	2.74275	3.74851	8.18311	5.97913	4.83664
367694963	1.28741	3.96878	7.2095	3.92831	8.68479	2.04132	2.50666	4.58037	4.83621	6.63978	8.02646	4.50245	7.64481	4.76565	6.38139	8.64869	1.40658	3.32867	3.13869	5.1168	9.378	4.22915	7.97375	2.70293	1.93565	2.67634	2.99178	6.00876	8.88164	7.18438	7.43313	2.61343	1.81724	6.70654	6.6798	6.54414	1.27799	1.44346	5.5403	0.44744	6.11043	5.95815	8.62681	4.52679	2.47762	4.18504	7.77496	4.75406	4.7672
370187453	1.38219	5.10362	7.84163	4.30505	8.98058	2.06843	2.10289	5.07037	4.2761	5.10127	6.11011	4.3357	6.64005	4.00156	5.98233	8.20449	2.42251	3.06726	2.19135	5.04593	8.50991	3.97979	5.54488	1.83491	1.96015	3.1588	2.02604	6.2371	8.27134	7.17056	5.80946	2.29232	1.08076	10.6526	7.41463	6.63532	0.88793	1.47181	4.63384	0.16279	7.28234	6.26896	9.49897	3.8217	1.79196	4.30106	7.21357	5.66779	4.9511
367693745	1.74434	4.56655	8.04425	3.25381	9.026	1.96806	2.15803	5.32058	3.66932	5.38558	8.29454	3.86107	6.18705	4.17575	5.62974	8.28815	2.3048	3.19844	2.23977	5.52186	8.16754	3.37304	5.33029	2.55151	1.81484	1.78312	2.26927	5.80969	8.60474	6.80825	6.14227	2.22671	1.08349	12.3665	7.10084	5.86061	0.87808	1.37747	4.59923	-0.24826	5.59584	5.76325	8.40239	3.98383	2.26507	4.75388	7.37191	5.11184	4.22854
370194062	1.41771	5.12863	7.87339	3.46989	9.28806	1.93645	1.96349	5.26003	3.67254	4.94202	7.15812	3.90731	5.68063	3.73582	5.42836	7.98627	2.6536	3.18618	2.59951	5.10238	7.50339	3.63818	5.72192	2.23913	1.65443	3.21897	1.93852	6.15781	8.10775	7.37667	6.42165	2.546	1.00578	10.7219	7.30292	7.35708	0.68856	1.28454	4.3084	0.13064	6.38601	5.54702	9.50499	3.51221	2.19488	3.93892	7.1366	5.32923	4.38844
367732526	1.44452	4.88409	7.4391	3.79109	8.77171	2.07269	2.0976	5.49078	4.20573	6.21172	6.94126	4.48049	6.84917	3.94697	5.12641	7.25238	2.07817	3.46215	2.90134	4.52011	8.38907	3.93767	5.6277	2.86834	2.03385	2.41888	1.70198	6.57942	8.36215	6.87017	6.82547	2.20278	1.15373	10.1296	6.41118	6.81903	0.96951	1.31852	4.33408	0.17532	5.22671	6.0296	8.97049	3.06819	2.49177	4.10119	7.34733	5.42365	4.69623
367736329	1.43887	5.35715	7.74036	3.40503	9.19745	2.02629	2.27988	5.10356	3.46415	5.97776	6.3398	3.61815	7.09559	4.13806	5.47459	8.76016	2.31662	3.37811	2.5019	5.40513	8.90821	3.80161	6.17209	2.79838	2.54904	2.34099	2.46523	6.13893	8.73503	7.73815	5.69481	2.90941	1.2794	7.18613	7.5699	7.03167	1.57114	1.38711	4.76185	0.34146	6.04551	5.98291	9.63641	3.95776	2.37375	4.51707	7.66064	5.47267	5.14783
367693169	1.48414	4.37452	6.76098	3.43831	9.50908	1.94119	1.68557	4.99792	3.72166	4.91269	7.9428	4.10979	6.14875	3.0964	6.43846	7.29129	1.63082	3.16065	2.18052	5.01484	7.52645	4.07743	5.68108	3.06807	2.37023	2.15601	2.108	5.63408	8.77038	7.24521	5.95761	2.18284	1.09797	10.6775	6.88115	5.56939	1.4053	1.24037	3.88839	0.10804	5.495	5.4312	8.42107	3.56074	2.17003	3.93547	6.83902	4.50951	4.96558
370196314	1.53474	4.023	7.76583	3.60054	9.74247	2.28658	1.97567	5.69739	4.08196	6.98227	6.6099	3.99538	6.09322	3.6153	5.99717	6.76965	1.87698	3.74509	3.07926	4.63137	7.76834	4.15829	5.28427	3.41884	2.55499	3.36044	2.10286	7.60925	8.91357	7.06319	6.93681	2.24926	1.01656	11.2674	6.93063	5.70896	1.34512	1.32389	4.25436	-0.03435	6.54089	5.96967	9.09809	4.18374	2.88988	3.99986	6.6835	5.38127	5.20057
367692941	1.48159	5.16862	7.72402	3.49031	8.14327	1.99999	1.9753	4.66182	3.89373	5.18083	8.05558	5.11346	6.69247	3.94834	6.9911	8.00672	1.68793	3.08648	1.66261	5.16522	8.16656	3.6179	6.09918	2.88121	2.03734	1.9054	1.84826	5.68193	8.7456	7.42777	6.63425	1.89444	1.26563	8.90217	7.32414	6.59991	1.04755	1.41271	4.78169	0.16193	6.59463	5.80351	8.60287	3.30937	2.13625	4.40873	8.1893	5.35451	4.95537
367694246	1.62069	4.64911	7.87524	3.66153	9.27421	2.28495	2.03365	5.33347	3.06538	5.88362	8.29132	4.62202	6.92943	4.01611	6.19992	7.79273	1.37885	3.31527	2.56474	4.68679	8.49291	3.70503	5.7277	3.45868	2.38109	2.62329	2.32194	6.64116	8.65935	7.26873	6.36744	1.7402	1.1679	10.8744	7.3648	6.26678	0.77609	1.33242	4.42752	-0.39238	6.50581	5.5218	8.19102	3.851	2.53328	4.45066	6.524	5.23029	4.77727
367732404	1.6551	5.55552	7.47857	3.10814	9.40823	2.06657	2.02866	5.82524	5.07776	5.58921	8.22798	4.41609	5.88806	3.9787	6.36214	7.33396	1.68273	3.40333	2.74573	5.43088	8.05293	3.48547	5.55409	2.87201	2.59893	2.04907	1.74596	6.32077	8.6214	6.96437	6.13306	2.32289	1.03255	8.82919	7.2977	6.00394	0.65416	1.39003	4.30186	-0.12932	4.2982	6.2666	8.98941	3.50636	2.24608	4.6589	7.61696	5.28486	5.15571
367732547	1.66749	5.44916	7.75801	3.10157	8.76443	1.93086	2.02606	5.1167	4.72451	6.2061	8.82	3.61764	5.65404	3.85285	5.57178	7.7866	2.06038	3.12742	1.8263	5.23583	7.06068	3.74379	5.57115	3.15433	1.96363	2.02364	1.15844	5.40484	8.28096	7.25566	6.18216	2.21925	1.11002	8.83791	7.16613	6.44446	0.66134	1.32178	4.46809	-0.10422	4.08268	5.47326	8.80883	3.24691	2.30965	4.26035	7.18031	5.53291	4.98822
367693441	1.72885	6.21751	7.8721	3.58052	9.3881	2.01347	2.20721	5.19968	4.29001	4.51002	7.38833	4.34292	5.84776	3.96221	6.76586	7.49531	1.9846	3.52524	2.4841	5.24613	8.05807	3.769	5.57589	3.82257	3.28711	2.42498	2.41135	6.49147	8.76154	7.16049	6.00828	2.59208	1.30865	11.0208	7.27095	7.17377	0.579	1.464	4.27387	0.22757	5.35722	6.34931	8.74885	3.5798	2.40271	5.2905	7.25187	5.65003	5.70496
367729953	1.57745	7.04598	7.04062	3.62918	8.91378	2.00052	2.1263	5.2876	3.58189	5.08472	6.44819	3.92502	5.83529	3.67479	7.25391	7.60628	2.7526	3.60029	3.03127	4.97346	7.70886	4.15213	5.69172	3.77303	2.62662	3.29667	1.40738	6.84908	8.43808	7.05969	7.53517	2.33548	1.17197	11.3826	6.82139	6.90628	1.19408	1.41873	4.62443	-0.04845	5.25569	6.13998	8.43168	3.57689	2.62577	3.90665	7.04618	5.75113	5.19929
367723023	1.32258	4.62604	6.86681	3.55297	8.92606	2.02905	2.18073	6.01239	4.54444	5.16089	7.51337	3.65445	5.95656	3.16821	5.68188	7.01355	1.99832	3.32099	2.52634	5.01142	7.46548	4.09058	5.3368	2.27154	2.46561	2.25989	1.8112	6.32766	8.68124	6.95335	6.04056	2.26321	1.15288	8.57629	6.39339	6.48856	1.43952	1.27635	3.99109	0.14972	5.79254	5.27355	9.21192	3.34591	2.40319	4.57755	7.04699	5.03383	4.76402
370195225	1.28675	5.87896	8.11246	3.39233	8.35113	1.46087	2.36621	4.08326	1.96154	4.26051	5.30496	3.71138	5.68648	3.27861	5.07775	7.64419	1.81473	2.8654	1.86945	4.63181	7.85276	3.372	4.73282	2.48012	2.10749	2.91917	2.05569	5.77462	8.04947	6.44476	5.5298	2.25305	0.91992	10.49	7.41568	6.24751	1.41007	1.36355	4.2072	-0.01059	6.08899	5.7648	8.73404	3.73008	2.16171	3.9911	5.92099	4.7869	4.66225
367707760	1.52978	4.69104	7.67854	3.87293	9.25177	2.59605	2.85801	5.75328	4.08483	6.24807	7.26683	4.72487	7.11486	4.27753	6.14982	7.96548	1.85212	3.49265	2.94902	5.08034	8.6418	4.52013	5.93981	2.86945	2.26005	2.65655	2.49917	6.51679	8.7018	6.82023	7.29687	2.62416	1.56263	11.426	7.36091	7.29848	1.13919	1.37273	4.6874	0.58719	5.96995	5.8456	9.52365	4.17376	2.45029	3.97724	7.46876	5.57798	4.99886
367705442	1.7226	5.32868	7.02544	4.17663	8.6835	2.35744	2.3944	6.10485	5.43892	6.66229	8.48095	4.4791	6.13292	3.4281	5.60238	7.69959	2.28211	3.71499	2.63949	4.83229	7.8522	3.95948	5.90883	3.34187	2.42832	1.68842	2.06424	6.20298	9.4086	7.09929	6.86235	2.36988	1.57318	8.24377	6.24235	6.62769	1.04634	1.39191	4.41124	0.45788	4.31226	5.23902	8.49387	3.40461	2.06745	4.34735	7.15451	5.49011	5.43829
367693805	1.4503	3.75719	7.51898	3.93214	9.19652	1.93923	1.93464	5.10844	4.2324	5.92569	7.83099	4.26957	5.57142	3.30848	6.31632	7.29721	1.80048	2.99566	2.47196	4.924	7.18867	3.69921	5.36119	3.19101	2.30681	2.27963	1.86555	6.09091	8.76576	7.0163	5.77304	2.04398	0.98928	10.9857	6.9374	6.11144	0.82757	1.34031	4.24478	0.08386	3.73912	5.57966	8.57917	3.0914	1.86451	3.91103	7.56723	4.91719	4.91498
367737154	1.36538	6.37701	7.86036	3.52777	8.77745	1.9834	1.89764	5.08106	4.44832	5.59495	6.20875	3.52034	6.37661	3.5529	5.10169	7.09927	1.66799	3.04801	1.89935	4.61501	7.62153	3.20604	5.51339	3.35205	2.29138	3.58515	2.18101	6.22492	7.79336	7.24056	6.96142	1.91187	1.09908	8.77872	7.01985	6.23836	1.06639	1.35327	4.22515	0.44178	7.14007	5.63252	8.80246	4.50899	2.44479	4.09693	7.0486	5.37778	5.24415
367692926	1.99337	4.52478	7.62516	3.20249	8.7911	1.90719	1.75829	5.16445	3.20335	4.72649	8.18279	3.81349	6.01005	3.93467	5.77443	8.01815	2.15745	3.25377	2.42695	5.33212	7.46805	3.41254	5.24385	2.78592	2.05059	2.33101	2.31987	5.82007	8.28459	7.24737	5.55033	2.29901	0.83482	10.9992	6.56905	6.56736	0.86877	1.35335	4.36222	0.00259	5.63132	5.48665	9.03477	3.35787	1.93966	4.72189	7.17088	5.30505	4.75276
367732171	1.43888	3.15152	7.21459	3.14801	8.84215	2.08634	1.84662	5.74808	4.71922	5.09455	6.89617	4.54517	6.16637	3.85541	5.13802	7.35549	1.99194	3.45802	2.88027	4.77965	7.71057	3.89779	5.27041	3.39584	2.36261	2.12792	1.90705	6.45742	8.72087	7.3106	6.24844	2.60165	0.81934	8.52327	6.88386	6.26665	1.06119	1.34517	4.5254	0.39287	3.77302	5.22181	8.94985	3.09806	2.34668	4.20817	7.31262	5.61136	5.3024
370196831	1.27793	4.72436	7.05884	3.07238	8.68833	1.72177	2.14519	5.08695	4.35283	4.739	6.19867	4.01303	5.49119	3.27516	6.18653	6.67171	2.06566	3.03673	2.50459	4.38484	6.99183	3.55053	5.05125	1.91908	2.20299	2.51043	1.71718	5.75957	8.40977	7.0701	5.80077	2.13262	1.10073	8.76249	6.97879	6.37207	1.23041	1.26298	3.92133	0.24795	4.22478	5.38718	8.5632	2.86506	1.94877	3.89492	6.78697	5.29316	4.55399
367737245	1.26237	4.80427	8.65418	3.68818	9.28979	2.34155	3.23022	5.67917	3.58797	4.63988	8.09394	4.03077	5.72133	3.7876	5.25494	7.53316	1.82164	3.35483	2.61462	5.59521	7.5224	3.87236	6.55654	2.73825	2.94057	3.75069	2.86201	6.09843	8.09219	7.52488	6.84723	2.38526	1.60699	7.81587	6.8695	6.08747	1.53125	1.30023	4.42165	-0.25284	7.11688	5.95542	9.16388	4.05782	2.60062	4.78195	7.50467	4.5745	5.05656
367694032	1.47308	7.12103	7.45373	4.09893	9.3088	1.78686	2.46355	4.68791	3.93434	4.99499	8.66155	4.3303	6.64323	4.16314	4.67265	7.56914	1.12055	3.28013	2.25995	5.63051	8.02666	3.95536	6.30174	2.32565	1.6508	2.73579	2.40225	5.81289	8.02352	7.218	6.91745	2.85933	1.14563	10.8643	6.36387	5.28293	1.63019	1.43297	4.58976	0.31034	5.2812	4.8393	7.81157	4.14262	2.35318	3.84254	7.21339	4.66087	4.47419
367705955	1.24612	4.80676	7.16926	3.59696	8.77567	2.09611	2.51834	5.48449	4.5299	5.3894	6.70774	4.55612	7.47225	3.97509	5.45936	7.99604	1.93432	3.61065	2.96951	4.69656	9.14782	4.32071	6.1528	3.30322	2.28823	2.8768	2.73827	6.97743	8.58341	7.05496	7.70846	2.76616	1.08697	9.416	6.66621	6.73392	1.60081	1.64203	4.63723	0.49964	6.18985	6.61125	8.88287	4.50204	2.93204	3.82591	7.70455	5.66075	4.4726
367693807	1.32591	4.4838	7.36935	3.52482	9.52147	1.77438	2.37944	4.94513	4.11025	5.76458	7.97097	3.69024	6.79827	3.40653	6.77199	8.10113	1.71767	3.00711	2.356	5.52866	8.24918	3.61885	5.88097	2.95322	2.24109	2.22463	1.03911	4.97971	8.42626	7.73835	6.54654	2.34107	1.22773	7.27652	7.04235	6.80534	1.30664	1.32882	4.34015	0.15405	5.75041	5.90116	9.49225	3.7211	1.94849	3.80992	8.10262	5.48751	4.72078
370195793	1.03605	9.24786	7.66391	4.30674	9.14767	2.05844	1.81059	4.78034	3.56319	5.21945	6.35664	3.54413	6.75236	3.99664	5.15348	7.73893	1.65025	3.392	2.52129	5.28777	8.28163	4.0373	5.13928	3.71961	2.42451	2.74359	2.34065	6.56109	8.8326	6.52789	6.28998	2.33767	1.25738	9.1034	7.40359	6.19693	0.90083	1.8629	4.69644	0.15125	5.39152	5.2365	8.32266	3.96169	2.08262	4.28393	6.23096	4.81477	5.05954
370196791	1.60158	4.91143	7.50222	4.18226	9.24884	1.84371	2.2264	5.6726	4.42884	5.51638	8.2472	3.7639	6.45571	3.71099	6.64059	7.38536	1.72309	3.34754	2.49106	5.55216	7.84602	3.87291	5.4805	3.00505	2.38529	2.1999	1.86072	5.85204	8.69173	7.09117	6.4014	2.53943	1.30581	7.95653	6.50501	5.82019	0.91644	1.23474	3.95676	0.0631	5.48497	5.73395	8.30602	3.6392	2.46366	4.19481	7.60483	5.03859	4.99896
370192050	1.83721	5.06498	7.61445	3.68201	10.0586	2.15674	3.19348	4.62439	3.20292	5.42613	6.89182	4.65253	6.20795	4.37516	5.41224	7.94	2.02039	3.35496	2.55476	4.5247	7.89207	4.27743	5.6168	3.10902	2.40579	3.90331	2.8099	6.42433	8.50218	7.01841	7.39203	2.40565	1.64279	9.53257	8.09655	6.97555	0.6613	1.31451	4.80628	0.68184	8.13906	6.26563	9.59764	4.64229	2.35068	4.51685	6.55046	5.54139	5.10458
367731990	1.50256	4.81415	7.27523	3.81827	8.47221	1.95399	2.09257	5.10727	4.56496	6.91846	6.6405	3.32902	6.54294	4.04531	5.80892	7.4729	2.8117	3.84995	2.68047	5.24278	8.08288	3.48414	5.71675	3.74607	2.49316	1.95473	1.95628	6.37517	9.22745	7.61349	6.5223	2.64005	1.0555	11.1405	6.96908	6.48578	0.88838	1.38409	4.52383	0.38619	5.64395	5.47737	9.22728	3.45593	3.12764	4.13234	7.56921	6.02387	5.04773
367732298	1.13928	6.8796	8.23547	3.733	9.86671	2.36641	2.17427	6.26899	5.35896	7.48283	8.70847	5.3616	6.26429	4.091	6.4931	7.776	2.70518	4.0756	3.13154	5.01535	7.80007	3.76254	5.86495	3.79073	2.52247	2.49023	1.76067	6.65241	9.4414	7.42399	6.32829	2.48803	1.38797	9.71991	6.83289	6.90326	1.22626	1.38493	4.77781	0.23173	4.12206	6.01431	9.30754	3.48442	2.48088	4.33306	7.19965	5.87296	5.47811
LOD	1.56376	0.7026	1.26061	1.13957	2.09394	0.42029	1.58651	0.65399	-0.9827	1.16561	0.87275	1.045	1.16729	0.71522	1.10199	1.20638	0.75438	1.094	0.02866	0.37827	0.14704	1.46748	0.46605	0.06007	0.61638	2.31871	0.92081	1.04942	0.1594	-0.97403	0.00844	0.88989	-0.03219	-0.32376	-0.28453	1.35963	1.41242	2.06725	1.19091	0.51116	0.64613	1.29086	0.20808	0.67456	0.84809	1.38935	0.23462	0.75282	0.43496
Missing Data freq.	0.64634	0	0	0	0	0	0.0122	0	0	0	0	0	0	0	0	0	0	0	0	0	0	0	0	0	0	0.39634	0.0122	0	0	0	0	0	0	0	0	0	0.85976	0.9939	0	0.86585	0	0	0	0	0	0	0	0	0
Normalization	Intensity Normalized (v.2)	Intensity Normalized (v.2)	Intensity Normalized (v.2)	Intensity Normalized (v.2)	Intensity Normalized (v.2)	Intensity Normalized (v.2)	Intensity Normalized (v.2)	Intensity Normalized (v.2)	Intensity Normalized (v.2)	Intensity Normalized (v.2)	Intensity Normalized (v.2)	Intensity Normalized (v.2)	Intensity Normalized (v.2)	Intensity Normalized (v.2)	Intensity Normalized (v.2)	Intensity Normalized (v.2)	Intensity Normalized (v.2)	Intensity Normalized (v.2)	Intensity Normalized (v.2)	Intensity Normalized (v.2)	Intensity Normalized (v.2)	Intensity Normalized (v.2)	Intensity Normalized (v.2)	Intensity Normalized (v.2)	Intensity Normalized (v.2)	Intensity Normalized (v.2)	Intensity Normalized (v.2)	Intensity Normalized (v.2)	Intensity Normalized (v.2)	Intensity Normalized (v.2)	Intensity Normalized (v.2)	Intensity Normalized (v.2)	Intensity Normalized (v.2)	Intensity Normalized (v.2)	Intensity Normalized (v.2)	Intensity Normalized (v.2)	Intensity Normalized (v.2)	Intensity Normalized (v.2)	Intensity Normalized (v.2)	Intensity Normalized (v.2)	Intensity Normalized (v.2)	Intensity Normalized (v.2)	Intensity Normalized (v.2)	Intensity Normalized (v.2)	Intensity Normalized (v.2)	Intensity Normalized (v.2)	Intensity Normalized (v.2)	Intensity Normalized (v.2)	Intensity Normalized (v.2)
[truncated: 45 more columns]

## Sheet: NPX_Inflammation
20211805_Tell	Olink NPX Manager 3.1.1.399
NPX data
Panel	Olink Target 96 Inflammation(v.3023)	Olink Target 96 Inflammation(v.3023)	Olink Target 96 Inflammation(v.3023)	Olink Target 96 Inflammation(v.3023)	Olink Target 96 Inflammation(v.3023)	Olink Target 96 Inflammation(v.3023)	Olink Target 96 Inflammation(v.3023)	Olink Target 96 Inflammation(v.3023)	Olink Target 96 Inflammation(v.3023)	Olink Target 96 Inflammation(v.3023)	Olink Target 96 Inflammation(v.3023)	Olink Target 96 Inflammation(v.3023)	Olink Target 96 Inflammation(v.3023)	Olink Target 96 Inflammation(v.3023)	Olink Target 96 Inflammation(v.3023)	Olink Target 96 Inflammation(v.3023)	Olink Target 96 Inflammation(v.3023)	Olink Target 96 Inflammation(v.3023)	Olink Target 96 Inflammation(v.3023)	Olink Target 96 Inflammation(v.3023)	Olink Target 96 Inflammation(v.3023)	Olink Target 96 Inflammation(v.3023)	Olink Target 96 Inflammation(v.3023)	Olink Target 96 Inflammation(v.3023)	Olink Target 96 Inflammation(v.3023)	Olink Target 96 Inflammation(v.3023)	Olink Target 96 Inflammation(v.3023)	Olink Target 96 Inflammation(v.3023)	Olink Target 96 Inflammation(v.3023)	Olink Target 96 Inflammation(v.3023)	Olink Target 96 Inflammation(v.3023)	Olink Target 96 Inflammation(v.3023)	Olink Target 96 Inflammation(v.3023)	Olink Target 96 Inflammation(v.3023)	Olink Target 96 Inflammation(v.3023)	Olink Target 96 Inflammation(v.3023)	Olink Target 96 Inflammation(v.3023)	Olink Target 96 Inflammation(v.3023)	Olink Target 96 Inflammation(v.3023)	Olink Target 96 Inflammation(v.3023)	Olink Target 96 Inflammation(v.3023)	Olink Target 96 Inflammation(v.3023)	Olink Target 96 Inflammation(v.3023)	Olink Target 96 Inflammation(v.3023)	Olink Target 96 Inflammation(v.3023)	Olink Target 96 Inflammation(v.3023)	Olink Target 96 Inflammation(v.3023)	Olink Target 96 Inflammation(v.3023)	Olink Target 96 Inflammation(v.3023)
Assay	IL8	VEGFA	CD8A	MCP-3	GDNF	CDCP1	CD244	IL7	OPG	LAP TGF-beta-1	uPA	IL6	IL-17C	MCP-1	IL-17A	CXCL11	AXIN1	TRAIL	IL-20RA	CXCL9	CST5	IL-2RB	IL-1 alpha	OSM	IL2	CXCL1	TSLP	CCL4	CD6	SCF	IL18	SLAMF1	TGF-alpha	MCP-4	CCL11	TNFSF14	FGF-23	IL-10RA	FGF-5	MMP-1	LIF-R	FGF-21	CCL19	IL-15RA	IL-10RB	IL-22 RA1	IL-18R1	PD-L1	Beta-NGF
Uniprot ID	P10145	P15692	P01732	P80098	P39905	Q9H5V8	Q9BZW8	P13232	O00300	P01137	P00749	P05231	Q9P0M4	P13500	Q16552	O14625	O15169	P50591	Q9UHF4	Q07325	P28325	P14784	P01583	P13725	P60568	P09341	Q969D9	P13236	P30203	P21583	Q14116	Q13291	P01135	Q99616	P51671	O43557	Q9GZV9	Q13651	P12034	P03956	P42702	Q9NSA1	Q99731	Q13261	Q08334	Q8N6P7	Q13478	Q9NZQ7	P01138
OlinkID	OID00471	OID00472	OID05124	OID00474	OID00475	OID00476	OID00477	OID00478	OID00479	OID00480	OID00481	OID00482	OID00483	OID00484	OID00485	OID00486	OID00487	OID00488	OID00489	OID00490	OID00491	OID00492	OID00493	OID00494	OID00495	OID00496	OID00497	OID00498	OID00499	OID00500	OID00501	OID00502	OID00503	OID00504	OID00505	OID00506	OID00507	OID00508	OID00509	OID00510	OID00511	OID00512	OID00513	OID00514	OID00515	OID00516	OID00517	OID00518	OID00519
370127379	8.06151	12.2639	10.1095	9.22356	2.0893	3.48519	5.53919	4.47389	11.3075	8.46226	10.3669	11.9292	4.67901	15.6306	4.45438	10.3111	3.41159	6.59848	1.66688	8.77	5.4405	1.96357	-1.52076	7.00354	1.43979	9.07631	1.90056	8.52277	4.57006	8.13961	9.7956	3.65296	4.54747	14.9077	8.26816	7.55506	0.89295	1.67876	2.13504	15.4422	4.11104	4.2876	11.9918	2.60269	7.54739	1.71452	8.93842	7.58812	-0.15107
367694033	7.46418	13.4633	10.4114	5.99879	2.25733	5.30652	6.73183	4.91487	11.3021	9.85866	10.8934	6.19269	4.61873	13.973	4.10764	9.97254	3.22414	8.56954	2.35846	8.38909	6.90879	1.97673	0.61244	7.02474	1.82422	10.4675	2.65222	7.81337	6.30917	9.20731	10.2178	3.93319	5.46549	15.8278	9.95035	7.80903	1.10375	2.27457	2.6214	16.4914	4.74408	7.08155	9.52213	3.21282	8.22238	2.21654	9.73552	7.22695	0.21741
367705687	5.72911	12.9287	10.4364	3.69845	1.49684	3.61815	6.21625	3.98347	10.2558	8.31265	10.0972	8.3788	4.7653	14.346	5.29656	11.0194	3.21375	8.2408	1.63593	7.72842	6.09272	1.51183	-0.95243	8.51021	1.45156	10.116	1.5476	7.52657	6.52712	9.52522	10.5935	2.09811	6.4239	13.7211	8.52092	7.22258	0.22231	1.49166	2.01899	15.3668	4.53335	11.7789	9.53927	2.3689	7.96159	1.15363	8.62882	7.06307	-0.12907
367693407	8.28021	11.4422	9.87275	6.15426	2.37396	4.14844	6.29749	5.28708	10.566	9.47327	10.5472	6.76627	4.87534	13.2963	4.28822	10.4185	3.99323	7.98621	2.07953	8.58843	5.44887	1.81161	-0.98942	7.47862	2.36276	11.3903	1.86453	7.76927	5.3786	8.84667	10.6612	2.8374	5.42404	14.0465	8.57894	8.39481	1.18373	1.58684	2.41901	15.4029	4.61571	6.01398	8.78393	3.07376	7.59563	2.79623	9.72992	7.34264	0.11815
367702437	8.45889	13.8711	8.88455	3.86967	2.294	4.00204	5.98841	5.07792	10.8354	9.67064	10.0895	6.45589	3.75026	11.671	3.62645	10.1686	3.86282	7.75535	2.18257	7.13795	5.41561	1.93803	-0.61588	9.12436	2.57771	11.4342	2.71731	8.31253	6.49078	7.4167	10.3673	3.54719	6.15731	14.5593	8.77307	9.06537	1.25565	1.97354	2.63971	16.2903	4.49938	4.05897	8.20447	3.36098	7.83543	2.52742	8.84858	6.91388	0.50841
370193969	7.30897	12.7073	10.4329	5.42665	3.19417	3.09952	6.11158	5.60509	11.1794	9.29827	10.4162	7.16865	3.50996	14.2756	3.12838	10.2474	3.77021	7.81178	2.17125	7.71726	5.76399	1.73447	-0.6331	8.45392	2.41794	10.5898	2.08495	9.29463	4.66718	9.61527	10.5393	3.07115	5.71779	14.3632	8.76129	8.49487	0.73376	1.99074	2.46404	16.4044	4.38423	4.81695	8.31856	2.64831	7.67065	2.78629	9.56062	7.2887	0.07569
367693806	7.44656	12.3303	11.489	6.1279	2.36323	4.3963	6.73228	4.27044	10.5898	8.86643	10.4825	8.21281	3.91921	13.9736	3.74433	10.2044	2.7021	7.84332	1.88031	8.89568	5.81468	2.11131	-0.69254	7.01894	2.29306	10.813	2.2038	8.26156	7.34443	9.80376	10.2042	3.17345	4.79323	14.1587	8.54253	7.52849	1.84851	1.72368	2.63475	15.7611	4.55797	8.04046	10.7688	3.38043	8.01849	2.97271	9.26855	7.40303	0.02649
367706648	9.35896	12.681	10.7258	5.07447	2.70691	4.35523	6.99229	5.85143	11.1575	9.07667	11.1576	5.24227	4.8166	13.8903	3.31515	10.449	3.93835	8.19542	1.98595	7.5693	5.2035	4.35301	-0.8582	8.55734	2.40567	10.8029	3.20736	7.90305	6.17417	8.03494	11.644	3.85845	5.70067	15.3175	9.40448	8.85429	0.72719	2.66525	2.27614	15.9337	4.90765	5.61491	9.83878	2.59827	7.86723	2.7733	10.0511	7.52594	0.05047
367693411	8.29792	11.4509	9.92933	6.33083	2.16842	4.15481	6.24745	5.25799	10.5021	8.64791	10.4982	6.57893	4.80436	13.2995	4.07599	10.3531	3.96505	7.97521	2.04934	8.58877	5.36247	1.43679	-1.04512	7.46814	2.43937	11.2947	1.31975	7.68344	5.33323	8.77509	10.6243	2.76538	5.32909	14.0262	8.4794	8.30904	1.0969	1.47372	2.20231	15.3314	4.55166	6.00513	8.80394	2.96865	7.53388	2.55185	9.61776	7.2301	-0.03638
367701906	8.91607	12.3107	12.233	4.67501	2.74116	5.30045	7.01552	4.98001	11.1486	8.87409	10.5641	10.8385	3.65525	13.2494	3.74729	10.0973	4.4923	6.81009	2.09421	8.57157	5.64836	1.85191	-0.55239	8.79511	2.24087	11.4734	1.67064	7.48185	7.13566	8.66721	11.3085	3.87081	6.47156	14.2803	8.48736	8.59361	0.9612	1.97767	2.38357	15.9131	4.79368	8.3816	10.1301	2.57112	7.58266	2.50493	9.62998	6.82766	-0.03709
367692902	9.163	13.3281	10.0431	7.88008	2.32224	3.95962	6.25084	5.09347	10.6682	9.12476	10.7192	8.59856	3.90315	15.3819	3.51678	11.098	3.92298	7.43043	1.9486	10.2683	5.34184	2.29198	-1.29756	8.49744	1.54924	11.3949	1.32037	8.54196	4.797	8.05078	11.7019	3.50141	5.58638	14.4939	8.75445	8.58103	0.45712	2.0379	2.43267	14.7437	5.25793	7.48905	10.0732	2.43956	7.96706	2.77366	9.99926	7.78168	0.00429
CONTROL_SAMPLE_CSAS2 3
370128032	9.00383	12.8121	10.7493	8.04177	2.17356	3.93176	6.14861	5.07663	11.4429	8.8843	10.235	8.39951	8.49554	15.4963	5.80644	11.713	3.32995	7.41693	2.17809	8.59566	6.30059	2.6458	-1.0634	8.3549	1.85304	10.7756	2.32069	8.22698	5.72827	9.4716	10.0716	3.83709	5.8825	14.8427	8.47339	7.96324	0.85427	2.1765	2.66132	15.8666	4.36566	5.83637	10.7422	4.11995	8.18555	3.65982	9.59232	8.60849	0.27326
367705518	7.93251	13.2564	10.5199	7.0766	2.8145	5.03177	6.97331	4.80854	11.5306	8.68327	10.6556	10.4528	5.07027	14.4503	4.28341	11.2769	3.78022	7.39343	2.50627	11.2373	7.81247	2.35858	-0.79671	8.37868	2.33407	11.438	2.44644	6.91562	5.36313	9.63691	10.6084	3.41611	6.06717	15.0742	8.86243	8.27072	1.98669	2.00485	2.9705	15.5122	4.91244	8.07299	10.5054	3.6048	8.6971	2.80567	9.17108	8.0835	-0.00568
367731588	6.95685	12.0784	10.7599	6.01639	2.56551	2.81636	5.90438	5.22575	10.5963	9.02472	9.85211	6.71393	4.03083	13.0866	3.1757	10.9375	2.64955	7.69305	2.17482	7.10226	5.29616	3.19116	-0.37023	7.48142	2.11298	10.4375	2.10601	7.24062	4.65708	9.45986	10.8751	3.49889	5.17639	13.0117	8.15138	7.75292	0.73605	2.18012	1.99567	15.8155	4.61555	4.88907	8.69126	2.88531	7.19834	2.05993	10.0701	7.60846	0.03411
370195256	9.18999	12.719	10.8276	8.44785	3.26463	4.99556	6.17649	5.69507	11.7352	8.89391	10.8887	9.66415	4.34529	15.3383	3.90597	11.1634	3.28591	8.1475	2.17369	10.8371	6.51378	1.93866	-0.95527	7.878	2.26705	10.9898		10.8093	5.96665	8.95259	11.1192	3.9876	5.66475	14.9992	10.2098	8.1734	1.14689	1.92207	2.77416	16.1059	4.7821	7.84166	11.005	4.08148	8.01044	2.92554	10.4198	8.63682	0.09464
367707057	6.87212	12.2323	10.5689	5.68458	2.80265	3.38228	6.23647	4.88646	10.6016	9.5002	10.3943	7.43858	4.55586	13.7718	4.66364	10.0674	4.06926	7.32915	2.3071	8.35595	5.12003	2.11295	-0.45007	8.56996	2.60041	10.8985	2.3246	8.1551	5.52222	8.87526	9.78416	3.65684	6.56553	15.8529	9.00391	9.49154	1.19276	1.86557	2.57962	15.7557	4.1356	4.80692	10.4539	2.53876	7.42601	3.58046	9.62949	6.95455	0.10639
367691535	7.58503	12.4796	11.4093	6.37318	2.57769	4.80613	6.62223	4.44055	10.8729	8.41884	10.8719	10.3397	5.92158	14.6986	6.46129	9.79837	3.46317	8.22592	2.45505	10.8312	8.05582	2.01577	-0.78824	7.80674	2.57955	10.876	2.43438	7.98135	6.61756	8.12614	11.3353	2.65044	5.71056	14.1959	8.69755	7.69183	1.19997	1.8477	2.60851	15.9303	4.11418	4.07024	9.78719	3.75169	8.10525	2.8375	9.32604	7.53365	-0.01459
367737007	7.07369	12.0904	8.53961	4.81539	2.3039	4.1334	5.01306	4.02177	10.1658	8.34214	9.52461	9.48807	4.6668	13.2556	4.11176	8.63012	2.68605	6.71754	2.02798	6.88021	4.83424	1.74596	-0.6045	7.78059	2.11036	9.53797	2.17182	6.82122	4.51573	7.38444	9.34744	3.94633	4.81987	13.9061	7.76729	7.11958	1.14048	4.11794	2.11529	15.4903	3.40983	9.16666	10.6862	2.53378	7.28398	2.08996	8.47681	6.51445	-0.03374
370196427	8.43139	12.5984	10.9175	7.80879	3.22051	4.43457	6.07357	4.9375	11.8939	8.82695	10.5653	10.2167	4.53115	15.6544	3.27427	11.4565	3.41311	7.72654	1.94043	8.56888	5.72447	1.40975	-0.95341	8.70372	2.1783	11.0385	1.70698	7.51722	5.1101	7.8927	10.2602	3.80816	6.70273	14.8924	10.0046	8.45574	1.19056	2.17047	2.74392	16.2164	4.51351	4.76766	11.4726	3.25885	7.74785	2.47783	9.31146	8.10635	-0.03411
367731972	7.97333	13.3523	11.2096	6.2152	2.6295	5.33353	6.68418	5.37763	11.3151	9.17755	11.5745	8.60054	4.47183	13.9217	3.8024	11.2349	4.06465	8.58437	2.24215	7.94116	5.32287	1.97235	-1.23855	9.10348	2.35121	11.1505	2.55177	7.71549	5.65729	7.86668	11.0088	4.55954	5.55035	13.8859	9.40954	8.6287	0.98688	1.98768	2.6654	15.5389	5.17322	7.93283	10.459	3.07724	7.92302	3.28784	10.1117	7.38505	-0.00053
370128245	8.52996	11.8754	8.68661	6.5047	2.63609	3.74854	5.5467	5.15532	11.0956	8.92235	10.3573	7.77176	4.31951	13.4227	3.15566	10.555	2.75381	7.62269	1.76613	7.31768	5.5422	1.57423	-0.92689	7.71494	2.45542	10.2587	1.78546	5.96222	4.86816	9.37597	10.3774	3.25998	4.26055	14.0881	7.8432	7.48297	0.65122	1.57137	2.74522	14.495	4.60232	4.62298	9.00676	3.04921	7.5985	2.59068	10.4238	7.74788	-0.19227
367736461	8.71585	13.1277	10.0394	8.58883	2.12258	4.11287	4.85045	4.73187	10.9258	8.58171	9.83963	9.74165	5.46618	15.6344	3.01843	9.74433	2.92995	6.87595	1.87496	9.08155	5.54268	1.75765	-1.40036	7.85533	2.16819	10.6053	2.52884	7.92483	5.31603	7.76394	10.0484	3.67041	5.52082	14.9896	8.48849	7.88404	2.44998	1.88009	2.14964	15.7553	3.93754	5.04584	10.7779	2.91562	7.06745	2.39217	9.0889	7.10862	-0.1243
CONTROL_SAMPLE_CSAS2 4
367693380	6.32074	11.5786	11.4204	5.193	2.32524	2.99819	5.87738	4.43083	10.1669	8.3807	9.87575	6.02416	3.6766	12.288	3.51677	8.39677	3.11013	7.44834	2.15848	8.46833	5.50062	1.78239	-0.84442	6.68769	2.40912	9.98473	1.42981	6.0757	5.63279	8.77082	9.62955	3.20995	4.88464	13.375	8.04481	6.97223	0.79718	1.81733	2.45239	16.4075	4.44931	5.63437	7.88898	2.88665	7.62315	2.51665	8.86073	7.25834	0.03652
367700294	7.17496	12.1353	11.342	4.2432	3.07038	4.70742	6.82103	4.1134	11.2575	8.16998	10.734	7.37561	4.88613	13.5355	3.81849	9.89909	3.25015	8.2665	2.23075	9.50977	6.48184	1.73959	-1.27004	7.49673	2.50437	10.1783	2.06402	7.41688	6.48599	8.06187	10.6175	4.1145	5.2692	14.376	9.14518	7.83817	1.01126	1.83095	2.91569	13.772	4.10632	5.46507	8.84687	2.95905	7.49302	2.48589	9.33409	6.82034	-0.03326
367737214	7.23616	11.9894	10.7422	5.86434	2.39878	3.3688	6.19485	5.63891	10.2771	8.28206	9.76007	7.4208	3.0641	12.4326	4.13115	10.5391	3.7976	7.38459	2.26778	7.43443	5.11771	1.89482	-1.00408	8.20367	2.4331	10.6511	1.91203	7.25314	5.23001	9.36715	10.0825	2.94232	5.49541	13.0854	7.82975	8.27517	0.95343	2.305	2.24119	15.8832	4.15016	4.07049	8.86482	2.47016	7.05257	2.68526	9.00662	7.23397	0.13062
367694204	8.00922	12.1982	11.4211	5.86026	2.30319	3.61783	6.39862	4.6968	10.1669	8.75932	10.2174	7.34884	3.62356	13.221	2.90825	10.3391	3.58938	7.34747	1.92539	9.20737	5.28539	1.96803	-1.075	7.87856	2.25319	11.1005	1.6696	7.22463	4.98707	9.67863	9.25202	2.95862	5.58353	13.9806	8.78087	8.20422	1.2392	1.77999	2.41812	15.6986	4.48676	5.57918	9.82134	2.41101	7.62617	2.44287	8.708	7.47327	0.01098
367708069	7.777	11.9974	11.3691	7.09149	2.70929	2.89969	6.32943	4.80143	10.2838	8.5576	10.2963	6.84138	4.249	14.3148	3.4994	10.8008	3.30418	8.35839	1.97849	8.38442	4.97934	2.36173	-1.39879	7.24818	2.23946	10.7288	1.96297	7.42955	5.36645	9.60124	10.1924	3.37804	4.08924	14.5774	9.02309	7.57205	0.8753	1.94609	2.20754	15.2302	4.13821	6.30724	10.2875	2.75978	7.15206	2.81027	9.18265	6.98473	-0.05031
370196313	6.47585	11.8966	11.2706	4.43307	2.5716	3.54799	5.93807	4.79525	10.0614	8.35769	10.0363	6.51713	3.46866	14.3289	3.38663	9.68806	2.97978	8.00086	2.15789	6.46047	6.15299	1.70329	-1.27006	6.45936	2.31833	9.97616	2.18938	6.35595	5.49439	8.99369	9.54754	3.52508	4.25794	14.6796	9.25101	6.90438	0.92332	2.11115	2.39233	15.6721	4.22054	4.49088	7.85714	2.74604	7.64038	2.92314	9.36256	6.76917	0.13252
367693093	8.6138	14.2026	9.79393	8.91142	2.66782	4.35331	5.83079	6.52995	11.023	9.62109	10.4381	9.58628	4.07483	16.027	3.24266	11.4152	3.88927	8.5026	2.17744	11.1127	5.55324	1.78951	-0.89273	7.68705	2.3985	11.145	1.86107	8.78514	5.24512	7.68914	10.7963	3.92934	6.06939	16.2776	8.92661	8.12995	1.03021	2.16432	2.46547	16.6698	4.59519	6.1121	8.74639	3.36738	7.73313	2.63614	9.78679	7.97382	0.24182
367705516	7.44945	11.7726	10.3987	4.58466	2.87791	4.15718	6.72726	4.62487	10.7063	8.31877	10.7137	6.34524	3.91178	13.1617	5.19761	9.91507	3.54608	9.20851	3.6777	7.89864	5.42628	1.94057	-1.32856	7.29068	2.52746	10.531	2.58243	7.85025	5.48835	9.57258	10.6301	3.50374	4.96611	14.3924	8.47949	8.25278	1.0955	2.11936	2.38483	14.6159	4.39965	6.49611	9.6458	2.95287	7.38217	3.1848	9.9096	6.99207	0.19396
367693280	6.81922	12.9068	10.5006	5.3756	2.35775	3.98285	6.08943	5.30913	10.8759	9.34226	10.3926	6.43587	4.07309	13.7582	3.43877	10.113	3.82488	7.6927	2.22638	8.40184	5.31436	2.03912	-1.12449	7.20477	2.44969	10.6256		8.00541	5.08409	7.45485	10.2569	3.9404	4.3949	14.2853	8.44303	8.60918	0.89037	2.08669	2.15018	16.0169	4.12796	5.72569	9.85198	2.87674	7.87102	1.56991	9.03748	7.31037	0.03743
367592953	7.20572	12.0786	10.8981	5.91169	2.19675	2.86922	6.4388	4.29941	10.5403	8.26637	10.0495	7.33535	4.46884	13.4518	2.79541	11.3472	2.93389	7.96704	1.82492	9.51585	5.15538	1.77225	-0.96846	7.64721	2.1597	10.8776	1.72919	7.1404	5.35691	9.78019	9.56676	2.77337	4.89574	13.9648	8.70163	7.88643	0.75578	2.11732	2.10312	12.9326	4.83956	5.78198	9.26376	2.29761	7.41999	2.91221	9.64729	7.32436	-0.04892
367732234	7.59234	13.7234	9.63987	8.32586	2.39121	3.71235	6.01515	6.34401	10.9979	9.63222	10.2102	6.38139	5.35101	15.205	3.23903	10.774	5.66343	7.90677	1.79267	9.25887	5.22082	1.66062	-0.87788	8.56286	2.1635	10.7245	1.56303	8.26221	4.57194	7.95963	9.63855	3.45029	5.94125	15.737	8.12774	8.26325	0.92182	2.05659	2.29497	16.4417	4.12096	4.56219	9.69014	2.65828	7.16073	8.43997	9.68017	7.40176	0.17876
370191915	6.43826	10.9588	10.987	5.44628	1.93721	4.55784	6.38054	3.69334	10.2559	7.95741	10.0338	6.41876	3.16257	12.5726	3.07941	10.0732	2.33571	6.94551	2.11732	7.83358	4.60977	1.6007	-1.17371	4.49432	2.01256	9.834	1.50646	6.3831	6.09949	7.99631	11.0721	2.64471	2.90697	12.2242	7.00165	5.99931	0.89766	1.9329	2.34897	16.0786	4.49016	7.34934	7.76629	2.63883	6.97389	1.81074	9.17728	7.32473	0.07284
367708088	9.30805	12.82	11.1917	5.1038	3.63634	4.75644	7.08322	3.68987	11.4877	8.83234	11.4404	7.92935	4.98891	14.1595	3.32347	11.5284	3.84422	8.88759	2.16507	8.23954	6.91699	1.76411	-0.77544	6.54766	2.13513	12.0228	2.13396	7.79863	6.27559	8.77141	9.64591	4.54092	4.80217	15.2011	9.66932	8.02638	6.57735	2.68399	2.79499	16.358	5.07438	8.23233	10.1086	3.40323	8.0568	2.3269	10.1879	7.67489	0.11184
367707537	6.85482	12.1371	9.96637	4.13049	2.60913	3.22185	6.106	5.17605	10.3225	9.41697	10.0507	5.54783	4.63398	12.8981	3.80791	10.3501	4.13571	8.17837	2.31091	8.84244	6.27732	1.80547	-1.21144	8.1175	2.24021	10.606	2.47697	8.79127	5.02707	8.98663	9.53595	3.47935	5.95308	14.2158	8.85822	8.73995	1.56661	1.78748	2.16754	16.4253	4.20914	6.65503	8.46493	3.04554	7.50347	2.59758	9.34216	6.9996	0.09504
370189475	7.60618	11.9691	9.70901	7.27595	2.6453	3.86097	6.49424	5.02353	11.4	9.20866	10.3256	8.53754	3.87548	14.5879	3.28101	9.97136	3.64842	7.772	2.45716	7.92504	5.66798	1.60205	-1.10655	7.96256	2.35588	10.3381	2.01798	7.80441	4.70139	9.75165	8.30067	3.64593	5.84418	14.527	8.37368	8.11148	0.97297	2.90888	2.4716	14.8609	4.803	3.69023	8.8802	3.24266	7.80949	2.97298	9.5176	7.81893	0.07824
370127358	7.96996	13.0118	10.5017	6.1247	2.69208	3.50734	6.37675	5.51395	11.1984	9.12053	11.1775	9.07711	3.92659	14.637	3.2815	12.0166	4.36591	7.61555	2.32834	8.85522	5.92777	1.85096	-1.13516	8.49898	2.26478	11.2493	1.43498	7.80432	4.9286	9.96516	9.6159	3.5265	6.33164	14.3706	8.88968	8.93149	1.01481	1.73398	2.4875	16.3228	4.67889	6.99255	10.4318	3.06212	8.79571	2.45097	10.2756	7.64881	0.05431
367694310	8.47767	13.2889	11.3662	9.30121	3.49391	5.6166	5.70287	4.89885	11.9425	9.11155	10.9976	10.6191	4.89715	15.7432	3.66544	10.4771	3.92197	8.3139	2.23193	9.81153	6.50411	1.5157	-0.99032	9.30004	2.23734	10.842	2.28332	9.27202	4.91016	8.529	10.5878	4.95394	6.78902	14.6237	9.8082	8.98516	1.39269	2.18295	2.56528	15.0272	5.14172	5.7429	10.7002	3.29685	8.56911		10.6857	8.35591	0.18652
370189457	7.57373	13.2467	8.6491	8.42266	2.561	5.08736	5.81113	5.41392	11.2734	9.64566	10.3934	7.5923	5.6508	15.1176	3.07586	11.8259	3.734	7.81622	2.25669	9.68256	6.88846	1.76658	-1.0434	8.25477	2.27141	10.4894	2.00358	8.83533	3.59455	7.14653	9.68884	3.41172	5.91943	15.5856	8.57891	8.39965	0.86478	1.78642	2.09758	15.2258	4.06826	5.39022	9.8717	2.91321	7.63744	2.55041	10.2835	7.30533	0.34435
367705688	8.46363	13.1019	11.8578	7.1639	2.77448	4.0422	6.82054	4.79089	11.4345	8.76829	10.5495	11.393	6.94156	14.1061	3.93952	10.8428	2.75168	7.82502	1.6705	8.83076	5.68276	1.81688	-1.47459	8.45226	2.37379	11.5222	1.77306	7.73253	4.52521	8.67604	10.322	3.74585	6.02675	14.4906	8.88425	7.95414	1.11054	2.88632	2.36085	14.8305	4.79093	7.64047	11.1519	3.01452	8.01614	2.62331	10.2124	7.66139	-0.10945
367701234	7.6853	12.8314	11.59	5.1442	3.20281	4.28807	6.88455	4.84136	12.2496	9.20823	11.2438	10.4066	4.72383	13.5283	4.34489	9.68296	3.02418	7.20658	2.23056	8.55375	6.99319	1.83572	-1.16125	7.4451	2.48152	10.1451	1.46182	7.49557	6.06007	8.98809	9.38023	4.49618	5.32128	14.4961	9.06382	7.80594	2.27435	2.42681	2.86152	16.3562	4.96041	7.90572	10.3278	3.26667	8.30606	2.18737	9.26991	7.54873	-0.02471
370195297	9.42399	13.2521	10.7771	7.66485	2.403	4.70816	6.26459	5.27053	11.2363	9.01941	11.067	9.09489	5.34033	14.3719	3.4496	11.8676	3.31933	7.84033	2.07767	9.51227	5.50894	1.61533	-0.91736	7.0365	2.29604	11.2745	2.10554	7.72898	4.74107	8.57393	11.0207	3.38779	5.4002	14.252	8.87875	8.3057	1.01161	2.15281	2.18265	14.2092	5.22551	6.94842	9.54107	2.48563	7.40516	2.95198	9.84152	7.82396	0.1129
370187501	6.24258	13.4085	10.196	4.98434	2.62954	2.86831	6.49405	5.83149	10.586	9.40765	10.2955	6.5452	3.91484	13.4259	3.14309	9.97442	3.05078	8.38287	2.34261	9.48304	6.28123	1.60992	-0.78721	7.60327	2.41772	10.7982	1.73274	8.21762	5.25492	9.36344	9.98654	2.92733	5.02768	14.7351	9.33654	8.59985	0.85869	1.78621	2.61425	16.3957	4.51792	5.40925	8.23645	3.09617	7.82271	2.99868	9.37052	7.22163	0.18148
367693785	6.66706	12.0955	10.4384	3.71906	2.80044	3.61874	6.62633	4.54144	10.3867	8.72975	10.1476	5.92267	3.81922	13.9276	3.9035	9.75571	3.76543	8.74359	2.63255	7.41556	5.8746	2.47058	-0.49186	7.08833	2.61412	10.5618	2.44747	8.22782	5.41979	9.22477	9.54341	3.46507	4.60508	14.485	9.37315	8.32049	1.44528	2.62096	2.81459	15.8962	4.43313	6.95272	9.50623	2.87018	7.45428	2.52911	9.29637	6.84143	0.19977
367694035	7.75109	12.587	10.8512	5.24909	2.36757	3.54742	6.71196	4.83932	10.4591	8.89661	10.4468	5.34983	3.04818	14.0825	3.16212	10.5199	3.56366	8.70055	2.4367	8.41722	5.4908	1.94034	-0.8404	7.15703	2.41885	11.3868	1.69472	7.31663	5.63489	9.01859	10.3535	3.33003	4.54567	15.5373	9.44393	8.70254	1.34097	1.6136	2.34348	16.439	4.15675	7.60916	9.32257	3.07433	7.6874	2.69123	9.45022	6.97571	0.01955
370196332	7.71441	11.6595	12.4622	2.86703	2.09816	4.16535	7.40683	3.8911	11.7263	8.789	10.474	5.35354	3.81414	13.1927	3.90491	9.73829	3.10103	8.13926	2.11066	8.46321	5.09895	1.7758	-0.9585	6.93708	2.1899	12.6596	1.76264	8.67651	7.3098	8.442	10.6485	3.55531	4.8699	14.7697	9.15902	8.39856	1.15644	4.13223	2.56798	13.6489	4.41389	6.34303	10.4844	2.88327	7.42431	2.20845	9.65147	6.65774	0.41974
367693804	7.48568	13.3136	11.1283	4.92095	3.01304	4.21142	6.44775	5.5269	11.2547	9.46418	10.6602	6.52647	4.44923	14.7619	3.72026	10.3413	3.50266	8.91133	2.12775	9.08673	6.31161	1.53678	-1.07349	7.88476	2.05061	11.9119	2.02919	7.52093	5.72554	9.10099	10.3747	3.39513	5.93631	15.8603	10.119	8.65169	1.98455	2.71768	2.64636	15.8823	4.41495	7.74509	10.363	3.04573	7.54284	1.90735	9.33705	7.17634	0.1318
367705535	9.86787	13.2019	10.5407	5.26475	2.49046	3.50156	6.72875	4.93505	11.2208	9.10587	11.3018	7.43623	4.67635	14.0143	3.40871	8.74866	4.99138	7.88152	2.12794	8.03041	5.08091	2.08726	-0.63544	9.61849	2.67032	11.533	1.192	9.05114	5.71797	10.1472	10.1161	3.41897	7.03091	15.3193	9.52578	9.77715	0.86314	1.91075	2.61657	16.3402	4.30237	5.96389	9.64578	2.68884	7.83324	1.81199	9.69841	6.79932	-0.01467
370195257	9.66064	13.6784	11.5494	7.41177	2.20241	5.68545	5.88568	5.22419	12.1921	9.18308	11.0062	10.7339	4.64944	14.4228	4.00915	11.1834	2.82238	6.38156	1.76488	9.08557	5.70427	1.88725	-0.57545	8.65218	2.23018	11.4177	2.51143	7.71739	4.93115	7.04191	12.1387	4.27534	6.28747	15.4461	9.39374	8.05833	4.26001	1.90807	2.1718	16.3329	4.89969	11.3629	11.6649	3.27952	8.24468	2.13532	10.0415	7.92003	-0.1023
367695033	5.95743	12.9762	10.0205	4.0672	2.80787	3.63207	6.59249	5.21361	10.4264	9.59256	10.4787	4.7026	3.96891	12.7791	5.23366	9.55131	3.18318	8.50957	2.32722	8.52696	5.56328	2.33627	3.52475	7.42874	2.78059	9.38105	1.67745	8.35493	5.68842	9.36325	9.06139	3.47016	5.4828	13.7967	8.83878	8.22008	1.23826	1.88447	2.31998	16.507	4.38161	4.97358	7.90573	2.73216	7.65718	2.9907	9.06375	7.37562	0.20973
370194008	6.97516	12.911	11.5094	7.24651	2.54512	4.41782	6.88725	5.02972	11.5837	9.18397	10.9792	6.17122	3.84685	12.782	3.25184	11.0963	2.60368	7.46591	1.95135	8.69006	6.18569	2.03329	-1.50784	6.55896	2.18555	10.5977	1.83445	7.31698	4.94757	9.24825	10.7626	4.64701	4.05843	14.5377	9.09449	7.69617	0.8459	1.79147	2.43311	15.8871	4.84566	7.93721	10.2006	2.80062	7.75379	2.23229	9.75877	7.67187	0.05614
367695034	6.60273	12.9198	10.5636	4.72906	3.41864	4.2404	6.55398	5.5464	10.1284	8.73545	10.7396	4.89965	4.41737	11.4514	3.89458	10.9787	3.0487	7.37192	1.82698	7.32782	5.00865	1.86518	-1.14645	7.28991	2.49049	12.4288	1.984	12.1448	6.13105	9.01695	10.5668	4.41151	4.57975	14.3102	7.95917	7.707	0.84259	1.96606	2.87013	16.1683	4.51749	4.82451	9.27958	2.94589	7.52816	2.31666	8.91599	7.01527	0.05323
367706319	8.25163	12.505	10.3401	3.95605	2.80808	3.6174	6.17908	5.22762	10.7681	8.89267	10.1157	7.16957	5.44969	13.2097	4.07388	10.3537	4.04056	7.62313	2.32245	10.4926	6.98792	1.95105	-1.04394	8.13963	2.45493	10.7036	2.27909	7.2398	5.08397	10.1944	9.75094	4.0135	5.84806	15.0423	8.69377	8.69637	1.43956	2.21672	2.49475	16.4364	4.48148	9.2679	10.3856	3.38805	8.43092	2.2184	8.75019	7.45166	0.06841
367687122	9.81401	14.2269	9.90289	8.42923	2.82738	4.59002	6.25111	6.57157	12.1064	9.50978	11.3635	9.77561	5.09803	15.6333	3.62639	11.3164	3.61954	7.50477	1.86592	10.8089	6.04217	1.60891	-0.89492	8.96028	2.08862	11.7456	1.55853	8.92302	5.40429	8.6323	10.8126	3.80941	6.72485	15.1693	9.0589	9.0659	1.28993	2.36364	2.88522	16.4933	5.19558	7.08003	12.2477	3.5536	8.15545	2.54576	10.4816	8.35539	0.18571
370189477	8.09867	12.936	9.7631	7.95986	2.89844	4.95755	5.91896	5.1038	11.8203	9.03358	10.5892	10.4518	4.43305	15.548	4.19328	10.387	3.60955	7.42102	2.61846	9.29995	5.24842	2.26351	-0.53092	9.10603	2.81367	11.0702	2.36171	7.87044	4.32337	7.7706	9.99257	3.84053	6.1892	14.9479	8.65644	8.45436	1.3735	2.2946	2.80894	16.4691	4.58665	7.16405	9.08601	2.98527	7.63884	3.00923	10.06	7.59642	0.24304
367731657	8.28674	12.8962	9.34169	4.66459	2.43589	3.66785	6.46862	5.27625	10.9097	9.4077	10.2341	7.39468	5.52446	12.9816	3.36355	10.4974	2.53454	7.70611	2.17747	8.75041	6.06322	1.6907	-0.94324	6.81831	2.35145	11.1515	2.77815	6.87397	5.60936	9.76707	10.501	4.38559	5.33014	16.087	8.9049	7.403	1.74114	2.20534	2.77524	16.1097	4.36357	7.73609	8.86422	3.33502	7.6277	2.68955	9.09686	7.34414	0.23806
367699736	8.62827	12.5454	10.4298	6.44214	2.44404	4.26624	6.20401	4.73898	11.8538	9.35049	10.601	13.1921	6.48033	14.6495	6.79036	9.85315	3.61597	7.79356	2.2204	9.36467	5.78638	1.83421	-0.92948	10.4696	2.45835	11.1883	2.14778	10.5422	5.43316	8.85443	11.4656	4.2992	7.63632	15.6557	9.95258	9.21326	1.47572	2.30415	2.69146	15.6459	4.85526	4.88949	10.8869	3.40234	7.89495	2.38161	9.60915	7.54009	-0.02112
370196043	7.01963	12.6042	9.72753	5.84707	2.49364	3.63443	6.6522	5.23799	11.4144	9.1971	10.1536	6.28418	3.5267	12.8824	3.38106	11.2394	2.84626	7.74747	2.09543	7.89089	5.93873	1.20182	-0.83866	6.84297	1.89009	10.055	1.6463	7.4012	5.75056	10.1382	9.73016	4.03681	4.69737	14.2489	8.29933	7.44379	0.65382	1.75869	2.43093	16.5235	4.66489	7.54125	8.92942	3.16011	7.67121	4.58832	9.36499	7.46591	-0.00701
367736556	8.80351	12.1119	10.6312	9.98084	2.73097	4.70177	6.19744	5.48625	11.0112	9.40726	10.4116	9.46482	3.54891	15.7851	3.06768	11.5422	4.79007	7.37551	1.83071	10.3965	6.22311	1.60112	-0.70884	8.30109	2.43426	11.404	2.30635	9.05603	4.76857	8.51862	10.2759	3.94768	6.07193	17.0092	9.01939	8.86847	1.67748	1.67702	2.44031	16.3695	4.53719	6.23345	10.8668	3.43723	8.52779	2.22162	9.91153	8.1115	0.0748
367737250	8.49286	13.3237	10.0884	4.69744	2.19216	4.53408	6.30031	5.05511	10.6828	9.12866	10.5663	6.71486	4.28484	13.8128	4.04738	8.8823	4.58175	8.138	2.2605	7.75702	5.55156	1.60544	-1.49444	8.62795	2.25134	11.1628	2.20806	8.32148	4.94923	8.92697	9.9448	3.6225	6.05283	15.3751	9.15259	9.21459	0.7671	2.28663	2.33689	16.1286	4.30784	3.91245	10.274	2.96335	7.74022	1.95655	9.60822	6.89848	-0.00305
367737120	7.59365	12.997	9.71802	7.2956	2.35545	5.08065	5.3039	5.1844	11.4685	8.99297	10.3425	5.43147	4.54255	13.5832	3.41083	11.3089	2.76732	7.79641	2.80478	10.3146	6.29105	3.65625	-1.31367	8.40565	2.27429	10.5761	1.89941	7.44322	4.23569	7.83235	11.1811	4.43565	5.94116	15.2261	8.16049	8.18629	1.2048	1.888	2.34679	16.3337	4.11026	5.2826	9.51471	3.53658	8.4562	3.26994	9.79832	8.00355	0.05812
370194027	9.05774	13.1303	10.0685	7.90847	2.5261	4.14358	6.18591	5.7334	10.9734	8.92149	10.3416	8.84216	5.30713	15.3196	3.67677	11.7491	3.70907	7.52581	1.95788	10.195	5.81033	2.21555	-1.16151	7.82491	2.27673	10.5254	2.35849	7.89272	5.75309	9.3989	10.6129	4.25084	5.39698	14.9989	8.85596	7.9901	0.67365	1.89984	2.60557	15.6565	4.58614	4.57142	11.0927	3.26195	7.7152	2.71078	9.83062	8.34887	0.19723
367715851	6.62368	13.4971	11.2225	5.68053	3.19166	5.33817	6.75773	5.41957	10.6977	9.23075	10.894	7.6684	3.90862	13.8618	4.29884	10.3253	4.30682	8.2406	2.39937	8.78477	6.87022	2.02292	-0.9289	7.97476	2.19782	10.7038	1.80146	8.53151	6.16563	9.48865	10.3523	3.85415	5.59837	15.5367	9.21389	8.81131	1.17562	2.64277	3.10221	16.2073	4.29628	5.04293	9.98295	3.05692	8.25472	2.95186	9.50822	7.20906	0.0895
367694190	7.24475	12.923	9.21186	6.71106	2.56723	4.80053	6.10878	4.69762	10.5869	8.92906	10.189	12.1692	3.51932	14.3849	3.68085	10.8625	3.75807	8.26687	2.26444	10.4295	6.28691	1.83272	-0.87553	8.06287	2.6536	10.323	2.4891	8.55816	4.90467	7.59705	10.1574	3.41945	6.59128	15.568	8.83088	8.27679	1.14766	1.86047	2.47191	15.6205	4.50565	4.19268	8.6045	3.31205	7.66363	2.65845	9.00583	7.40664	0.07703
367693401	11.1617	12.8831	11.2627	6.22224	2.37189	5.20854	6.4029	4.98531	11.1053	8.83495	10.0705	9.06856	4.83175	15.5328	5.42702	12.2375	3.25164	7.16853	2.09103	11.3771	5.71249	2.14096	-1.09369	3.43294	2.18681	12.9435	1.86267	7.51987	5.83749	8.43784	11.942	4.13644	3.69598	14.7673	8.70675	6.49964	1.24997	2.02589	2.32869	16.1624	4.53944	10.8415	10.9235	3.36147	8.05464	3.09916	8.5196	7.32851	-0.1387
370195984	7.75289	12.2218	10.9512	7.34761	2.35259	4.25823	5.62477	5.3853	11.4729	9.06075	10.4809	9.86372	4.64737	14.9643	3.25454	8.95962	3.90713	7.15975	2.15776	8.44582	5.54256	1.51616	-0.89606	8.16353	2.46054	10.2742	2.14569	7.89946	4.29423	8.95188	9.58531	3.73947	6.13286	14.8493	8.59712	8.12451	1.1539	1.87677	2.61037	15.8983	4.38741	4.60647	9.9402	3.0372	8.25978	1.78463	9.32648	7.52449	0.16036
367708070	7.11481	11.6142	10.3461	3.53504	2.56808	3.76777	6.31959	4.05925	10.4501	8.50569	10.2064	6.54092	4.20099	13.237	3.61989	9.75975	3.24756	8.25273	1.81231	8.42257	5.58486	1.99443	-0.91575	7.46188	2.276	10.5055	2.05163	7.07664	5.82016	9.84253	9.45171	4.0099	4.50743	13.9662	9.38428	7.25966	1.02153	1.83449	2.31459	15.3924	4.11042	5.95903	9.20787	2.66108	7.27344	1.04615	9.08097	6.69349	-0.06216
367737117	8.42418	11.9941	10.2965	6.54344	2.27705	4.03495	6.53586	4.88175	10.7499	8.7016	10.6905	7.41612	4.06989	13.3382	3.28622	10.954	3.48718	7.52687	1.79517	8.12769	4.9732	2.08796	-0.49348	8.44424	2.22908	10.663	3.60101	7.24992	5.35592	8.55775	10.379	3.47072	5.5325	13.7292	8.0657	8.89126	0.78239	4.40907	2.25638	14.2835	4.67139	6.2812	8.97938	2.71281	7.2627	2.77784	10.0068	8.37469	-0.0749
367700351	8.98902	13.1793	9.89791	3.53649	2.9647	4.38118	6.52661	5.48733	11.3714	9.6738	10.3554	6.33384	4.97481	13.5493	4.127	8.39286	4.02039	8.66435	2.44422	9.36817	6.75013	1.96038	-1.13411	7.52742	2.70253	10.9553	2.14295	7.55307	5.49106	9.95753	9.96221	4.65925	5.55619	15.6468	9.61317	8.55034	2.39228	1.81456	3.11695	15.2973	4.22548	7.50217	10.5241	3.69134	8.6669	2.95343	9.03086	7.79085	0.01154
370194028	7.77713	13.037	10.5386	8.08995	2.76615	3.73638	5.8191	5.98218	11.7681	9.36355	10.4569	8.4509	4.2732	14.2945	5.02011	11.5937	3.54077	7.1043	2.13308	8.48341	5.52572	1.56451	-1.01435	7.87903	2.36455	10.3536	2.0282	7.21364	4.68409	9.05196	10.4079	3.49828	5.28456	15.4364	9.10708	8.05534	0.7242	2.02493	2.46535	16.2804	4.5557	4.76368	10.4267	2.86078	7.31622	2.5847	9.85094	7.50401	-0.02676
367693211	7.7908	12.294	9.8359	6.04312	2.36666	3.88724	6.25174	4.97811	10.6968	8.39701	10.6045	6.47281	3.59551	13.8217	3.64508	11.0876	3.62914	7.86668	2.09887	7.52735	5.19049	1.94426	-0.24824	7.53813	2.19674	10.6575	2.65722	6.92776	5.1755	10.0532	10.3333	3.08885	4.85638	13.921	8.26597	8.15889	0.89411	1.71979	2.2967	16.1921	4.98327	5.03798	8.30044	2.88763	7.06412	2.83646	9.42386	7.41759	-0.00202
367732136	7.01671	11.7809	11.2347	5.66706	2.2756	3.21535	6.39726	5.14742	10.6949	8.33233	9.86304	9.91332	4.18282	13.3729	4.33011	6.67411	3.25948	6.84322	2.06151	6.02679	5.24714	1.78647	-0.90421	9.44569	2.50923	10.8498	2.59214	8.67992	5.74937	9.62552	9.1351	3.25739	6.72411	12.869	7.15348	8.76723	1.02435	1.91064	2.24537	15.2452	4.29629	3.03653	11.1144	2.61922	7.96003	2.53943	9.75842	6.4183	-0.02087
367694971	7.57984	12.456	10.7662	6.32522	2.4072	3.44304	6.13239	5.61176	10.3615	9.15113	10.07	7.91245	4.77714	13.4723	4.19002	11.4611	4.10839	7.9644	1.98734	7.78274	4.89068	2.06733	-1.0283	7.88592	2.32616	10.98	1.49428	7.23686	5.77644	8.99647	9.64427	3.40655	5.55229	13.9394	8.73962	8.73685	1.24521	2.01146	2.26437	15.6593	4.69257	7.51179	10.0131	2.52485	7.46876	3.16889	10.0173	7.02308	-0.0058
367693209	6.20126	11.7548	10.1631	2.9364	2.27309	3.17914	6.43008	3.51881	10.9009	8.24773	9.93891	5.291	5.56259	12.7019	4.09456	8.07161	2.24306	8.31068	1.83381	8.9239	6.08241	1.52751	-0.73613	6.08636	2.18578	9.42791	1.67524	7.99229	5.73795	9.99891	9.18843	2.41038	4.52338	14.7371	8.41503	6.79885	1.03987	1.70452	1.98901	15.8018	4.13042	7.94264	9.06312	2.90231	7.90437	2.35278	8.90039	6.34427	-0.06408
367732873	6.98724	12.0664	11.0194	3.84973	2.45144	4.18376	7.43966	3.59257	11.0407	8.27804	10.3459	6.43492	5.83874	12.6931	4.05668	9.88237	3.07179	8.42093	1.9771	9.29546	6.0663	1.94807	-1.22615	7.79703	2.09741	10.6038	2.15365	7.67755	5.60511	10.0258	9.44054	3.64429	5.40321	14.3983	8.98357	8.13843	1.34498	1.71854	2.44297	13.5077	4.56701	7.28733	10.3759	3.0386	7.94266	2.42703	9.10361	6.46397	-0.05415
367694053	7.8404	13.0449	10.0024	7.49394	2.2999	4.53777	6.60934	5.40534	11.4532	8.65289	10.6719	9.55076	3.55969	14.3801	3.04358	11.8493	3.3918	7.87532	2.04822	9.67815	5.39043	1.6525	-1.18584	8.75552	2.04589	10.8642	1.92676	7.27958	5.19631	8.94222	10.4559	2.9627	6.23286	13.4637	7.92387	8.74646	0.79829	1.74511	2.26519	15.2467	4.45148	3.90682	10.2568	2.72773	7.30885	2.66115	10.3711	7.98074	0.05206
370194009	9.19286	12.2661	9.39778	8.2573	2.37541	4.41673	5.96996	4.79862	11.7365	8.68029	10.324	11.4537	5.22164	15.0154	3.50317	11.4267	3.30767	6.41461	2.20424	11.4217	5.85693	2.17078	-0.93912	7.76497	2.51365	10.1725	2.28982	7.22033	4.83666	7.15902	10.3146	3.15742	4.85619	14.1928	7.69067	8.04395	1.41377	1.82259	2.40058	15.4031	4.72503	5.70575	11.6307	2.93656	7.52744	1.75601	9.35079	7.55046	-0.14072
367731923	6.91873	12.5837	10.1705	7.45396	2.23012	3.66358	6.00632	4.33774	11.0556	8.22064	10.624	9.32974	4.69418	14.8403	3.46516	11.4913	2.88336	7.58879	2.23798	9.16335	5.1786	5.88158	-1.18726	8.19965	1.96318	10.1428	2.32222	7.90386	5.2356	8.7726	11.3327	3.42166	5.41871	14.5924	8.42288	8.2163	0.56617	1.86805	2.18712	15.0412	4.21464	5.23069	10.837	2.80432	7.17057	2.29695	9.37868	7.40519	-0.08309
370128071	7.96655	12.6264	10.7889	7.68952	2.41277	4.16817	6.08455	4.72595	11.2277	8.67264	10.7482	9.13581	4.52242	14.579	3.74834	11.7598	3.48844	7.25988	2.70592	9.70018	5.62083	3.72397	-0.62791	8.32885	2.37359	10.5315	2.11111	7.64114	4.95754	9.17762	10.912	3.87585	5.9339	14.5835	8.5142	8.30768	0.79746	2.32213	2.52198	15.6242	4.92986	5.97435	11.2215	3.01493	7.86545	1.97678	9.91927	7.68706	0.28555
370196392	7.78772	12.4865	10.5588	7.63543	2.60985	5.02012	6.18312	4.66799	11.6635	9.20665	10.8615	8.35828	4.76034	14.9599	3.25998	11.6389	3.65727	7.40812	2.13317	10.5955	6.22287	2.0374	-0.1874	8.32387	2.10902	11.0372	1.19114	7.91035	4.97928	8.27559	10.4714	4.18185	6.05764	15.8681	8.56483	8.0425	1.07987	2.996	2.69968	15.9626	4.76427	6.68737	10.3288	3.45323	8.1756	1.55169	10.1921	7.86675	0.30686
367737269	7.70626	12.3579	10.2665	7.61208	2.04212	5.06511	4.593	4.85464	10.7599	9.01487	10.3543	7.06024	3.56479	14.7009	2.91594	10.668	3.59814	7.00883	3.26729	9.18041	5.51625	1.81087	-0.70011	7.90813	2.28358	10.4943	2.29118	8.17917	4.55625	8.20999	10.4899	3.41474	5.73789	15.048	8.77881	8.20331	1.01565	1.90408	2.36719	15.7842	4.52209	5.55558	10.8335	2.81942	7.66041	2.61565	10.0198	7.01248	-0.10227
367699790	6.95005	11.4752	10.5333	3.27614	2.66423	3.63589	6.70497	4.02697	10.006	8.39466	10.1143	4.40342	3.49377	13.1466	3.21806	8.68133	3.3976	7.93612	2.50846	7.84098	5.84046	2.60015	-0.54553	6.22477	2.56876	10.3519	2.77425	7.05703	6.62214	9.52156	10.2063	3.4975	4.40009	14.3757	8.7255	7.68558	1.09099	1.70342	2.69411	14.4216	4.05441	7.01694	9.61697	2.82555	7.61156	2.80499	8.10534	5.97847	-0.11461
367694513	8.45144	11.9095	10.2751	8.11965	2.48989	4.04211	5.77275	5.02672	11.5208	8.93813	10.5078	10.9977	4.72139	15.4826	3.65365	9.98919	4.12688	6.54058	1.61615	8.66892	5.51216	1.72602	-1.06055	7.92863	2.06965	10.3583	2.14941	8.21355	4.72093	7.84065	9.25021	3.84883	5.48742	14.413	8.1051	7.71043	1.06619	1.80833	2.60019	15.6845	4.41563	4.49001	11.0547	2.75566	8.03855	1.07152	9.42072	7.44086	0.02552
367737290	7.21271	12.6694	9.91659	6.65504	2.79034	5.43267	5.44735	4.732	11.5775	9.00449	10.7002	9.01643	3.4844	14.3111	3.29097	8.98703	3.51911	6.7615	2.28453	8.13458	6.40778	1.93962	-0.93243	8.86302	2.31145	10.4273	2.1338	7.00337	4.1387	7.92503	10.832	4.60253	6.14498	14.1553	8.73793	8.74683	1.76386	1.7325	2.55743	15.7819	4.45804	6.43784	10.7794	3.05908	8.14047	2.76584	10.1386	7.33874	0.0033
370196814	7.58324	13.2306	9.91737	6.72445	2.51294	4.43102	6.22203	5.26203	11.1813	9.04183	10.2958	8.69214	3.12937	15.0473	3.48862	11.0177	3.59439	7.08921	2.00872	9.79022	5.40335	2.20986	-0.96659	9.30508	2.44561	10.1037		7.5824	5.1414	7.21515	10.1922	3.34161	6.86233	14.6616	8.26613	9.10191	0.77963	1.85897	2.38936	16.3016	4.8225	6.57763	9.77039	2.92359	7.47499	2.39122	9.37469	7.53214	0.22106
370196754	7.41073	12.8315	9.95849	5.41365	2.33775	4.9192	5.5977	3.75826	10.5597	8.84562	10.2988	9.86398	4.25845	13.3542	4.31034	10.3007	3.58214	7.08633	1.98214	7.93582	5.55495	1.74567	-1.10582	7.62948	2.35967	11.0023	2.16378	7.92092	4.49054	6.93628	10.8204	3.81625	5.16524	14.5945	7.77374	8.16767	4.34921	1.74326	2.09658	16.0082	3.94907	5.46252	10.1317	2.79139	8.03217	2.77555	9.8507	7.11122	0.03396
367693170	7.05826	12.1081	11.1572	5.71297	1.86835	4.63305	6.46118	4.60169	10.8972	8.63038	10.6021	6.07828	4.76232	12.7993	3.58182	9.78977	2.64764	7.51081	1.88608	8.79198	6.01788	1.50846	-1.12893	6.14171	1.64135	10.2849	1.99715	6.45184	4.79853	9.58387	10.494	3.87083	3.74832	13.9587	7.88676	7.04125	0.73531	1.63733	2.37807	14.6359	4.58412	4.76329	8.09156	3.0548	7.74588	2.27008	9.49599	7.56244	0.1094
367701428	6.40019	11.8038	10.6176	3.59258	2.33758	3.43002	6.46049	5.63575	11.1055	9.32474	9.80288	4.04045	3.84664	12.5989	3.10088	9.46797	4.2761	7.78972	2.16505	6.54302	5.82789	2.00973	-0.42049	8.32438	2.16929	10.4	1.94902	8.18003	6.21347	9.33864	9.79202	3.56216	7.02645	15.8615	10.147	8.89004	1.56983	1.7733	2.72566	16.7456	4.39436	4.39592	7.51213	2.96893	7.56905	2.45038	8.68049	7.10906	0.19178
370194601	7.07017	12.451	10.8081	6.43356	2.82468	3.29558	6.13476	4.84151	10.9144	8.91769	10.7297	7.23511	4.42637	14.2447	3.22585	10.5936	3.25624	7.85764	2.11903	8.78827	5.48853	2.38384	-0.43326	7.97431	2.38365	10.7642	1.98978	7.89991	4.78635	9.25022	10.6747	3.33448	4.9501	13.8366	8.55558	7.58234	0.66724	2.16703	2.91579	16.6184	4.71008	4.27328	9.28227	2.86981	7.50553	2.32819	9.95013	7.74937	0.2238
367702863	6.87889	13.3599	11.6448	3.11856	2.65975	3.70075	6.78523	5.34477	10.8966	9.67939	10.2954	4.15573	3.96233	13.4193	3.30571	8.79147	4.26554	8.26931	2.47931	6.51158	6.05858	2.1774	-0.47044	7.8839	2.7278	10.4499	1.91547	7.79695	6.28747	9.56352	10.2107	3.88534	5.81104	15.2764	9.36421	7.99104	1.41795	2.34189	2.89655	16.5524	4.70055	8.10717	8.14456	3.05541	7.38006	2.95878	9.61404	6.80712	0.2276
370187467	8.60869	12.7127	11.3782	9.80611	2.73527	5.77955	6.61372	6.09536	11.3856	9.38274	11.8468	10.588	4.70378	15.6598	3.76616	11.6829	4.77629	7.70432	2.80672	10.5883	6.11241	1.92898	-0.52167	9.1939	2.53578	12.1087	2.08816	8.6975	5.24748	9.18422	10.5414	4.58666	7.19141	16.5246	9.45874	9.15099	2.70209	2.3785	2.47213	16.2942	4.60171	5.89862	10.9048	3.35419	8.17277	2.35179	9.61379	8.12171	0.33302
367694034	5.34484	10.5514	8.05238	4.47314	1.63882	1.65361	4.22923	3.00468	8.35438	6.46798	7.9462	4.70094	2.19507	12.0949	2.34779	8.67914	1.70677	5.60452	1.74709	7.03377	4.17297	1.51951	-1.20579	5.99611	2.16882	8.41582	1.91498	4.98467	3.53832	7.48632	7.94857	2.44752	3.34579	12.4807	6.70184	5.9217	0.50386	1.3544	1.48762	15.2771	2.3031	3.38168	7.02831	1.54764	5.14526	1.32316	6.89772	5.09225	0.05801
370193240	7.73883	13.6224	9.18215	8.15206	2.66337	5.67918	6.10183	5.9706	11.1447	9.59517	11.2645	8.71262	5.13918	15.1206	3.90739	10.786	4.84336	7.88851	2.74382	11.1869	6.25657	2.19201	-0.8165	8.76783	2.52591	10.9514	2.49444	8.8083	5.28267	8.68876	11.2712	3.91121	5.99507	14.3262	8.34089	9.60876	2.46831	1.7413	2.36849	16.2267	3.96568	4.44762	12.0105	3.33531	8.16215	2.63558	10.3363	7.81403	0.04696
367732687	7.1113	13.1598	8.41886	5.42617	2.86653	4.6109	6.60806	5.17695	10.9651	9.21828	10.0554	7.82831	4.06001	13.8348	3.08566	11.7	3.64814	7.96444	2.30827	10.6789	5.47373	1.85965	-0.71308	7.95716	2.06961	10.9246	2.27036	7.6038	5.83415	8.39686	10.6854	3.86415	5.5658	15.0328	8.02411	8.30375	1.52974	1.86488	2.87842	15.8132	4.54057	6.10193	11.0346	3.0828	7.5588	2.23003	10.0917	7.29512	-0.12198
370127475	8.97778	13.018	10.4235	7.60157	1.98581	4.12377	5.85882	4.56092	11.335	8.51174	10.1331	12.9441	3.88683	15.4643	3.71968	8.8864	3.07486	6.45777	1.9813	9.56808	5.45173	1.75785	-1.13829	7.10542	2.25357	10.7327	1.96777	7.12453	8.14219	8.09439	9.56763	3.02351	5.63344	14.6016	7.5372	7.60908	2.14722	1.64019	2.44443	15.742	4.18585	6.05832	10.2029	2.92379	7.66757	1.35255	8.68924	7.15029	-0.31062
367708089	7.39369	13.6766	11.0413	6.34205	2.64545	4.08455	6.50678	5.90741	11.3528	9.26281	10.7802	7.75169	4.73263	13.9895	3.77854	11.1337	4.18016	8.14067	2.2942	8.23583	5.55106	1.75765	-0.77215	8.58677	2.20886	10.6591	2.42726	7.34413	5.35426	9.67618	10.3045	4.07913	6.21815	14.5073	9.36653	8.50263	0.91692	1.96209	2.67097	15.672	4.74044	5.63092	9.96509	2.77713	7.61174	2.64585	10.2333	7.21761	0.13284
CONTROL_SAMPLE_CSAS2	3.51721	9.98062	9.27493	0.98105	1.64115	2.1406	5.47431	1.36768	9.46602	6.36037	9.41838	2.50054	2.68395	12.4509	2.39842	6.0131	1.04556	7.17143	1.53887	6.44728	5.26131	1.2268	-1.33376	3.35926	1.2203	5.31286	1.33902	5.08824	5.69882	8.98874	8.66685	2.71041	2.4022	12.0656	7.65495	3.93996	0.39668	1.23014	1.64002	11.499	3.04318	3.81697	7.34904	1.51138	6.64754	2.09425	7.40299	4.74161	-0.21558
370194433	7.54576	12.6848	10.0853	7.90008	2.39742	5.85553	5.1768	4.67515	11.0703	8.60169	10.2496	7.64978	4.89963	15.3881	3.65055	11.8479	3.62275	7.42871	2.01979	10.926	5.33164	2.69692	-0.82569	7.8891	2.29627	10.5046	2.17877	8.10612	5.30363	8.19669	10.4193	4.55961	6.06871	14.1956	9.0101	8.07292	0.46708	1.77377	2.36194	16.0122	4.93162	4.16194	10.4652	2.86466	7.41843	2.78765	9.25318	7.82954	-0.0447
367694597	6.3918	11.7503	10.6053	3.50754	3.1385	3.02638	6.62454	4.53709	10.7282	8.61923	10.2906	5.91507	4.2933	13.172	3.66365	7.51414	4.07864	7.2597	2.26491	7.38133	5.28668	1.93712	-0.90039	9.26301	2.39078	10.6677	1.67382	8.16946	5.84695	9.74999	9.88942	3.6059	6.11225	15.6558	9.06162	8.89478	0.90232	1.89175	2.42565	15.2908	4.23691	4.40964	9.78879	2.46876	7.70205	2.84369	8.36754	6.40751	-0.0495
370188806	7.96238	12.6598	9.2825	7.63414	2.30546	4.25561	5.83657	5.78538	10.3427	9.07064	9.88166	7.69962	3.12006	15.3989		11.1436	4.09275	7.48089	2.06751	9.90892	5.34617	1.68993	-1.18212	8.33113	2.36522	10.7026	2.08174	8.49341	4.59614	8.29029	10.8524	3.55679	5.87038	15.5221	8.27718	8.93488	0.97938	2.03046	2.20269	16.3787	4.0265	3.03422	9.4784	2.89476	7.8452	3.11597	9.47463	7.49917	0.13925
367587468	6.91174	12.1936	10.6554	3.90795	2.45167	3.7884	6.46186	4.8668	10.4442	8.78076	9.72819	5.89449	4.0632	13.7588	4.31509	11.3356	3.61311	8.94876	2.02779	8.29753	5.31035	1.59485	-1.08707	7.75558	2.46333	10.2735	2.66927	8.26811	6.03045	9.83954	8.99376	3.42338	5.38429	15.0223	9.01033	8.05408	1.30087	1.70172	2.38602	16.009	4.25585	7.67983	9.99128	2.6785	7.82349	2.78282	9.47747	7.04431	0.03757
367707606	7.85063	12.9429	10.1953	7.59901	2.49165	3.95944	6.37159	5.77148	10.5962	9.33396	10.6927	8.91392	4.53968	15.2525	3.52275	10.6122	3.67724	7.06524	2.33889	8.09677	5.60973	1.88058	-0.94499	8.78458	2.19811	10.8731	2.63542	7.49576	5.0554	9.03843	10.5129	3.4412	6.30905	13.7798	8.77269	8.88035	0.97003	2.93789	2.27361	15.752	4.69235	3.13133	10.4494	2.37386	7.54392	1.57735	9.9674	7.22918	0.04033
367732623	7.8366	12.6183	10.7727	3.98036	2.66096	3.43107	6.59275	4.66963	11.4273	8.74373	10.23	8.62291	5.73759	12.6104	3.74152	9.10347	3.82073	7.61718	1.63909	8.08903	5.40411	2.06	-0.77373	9.81602	2.54675	10.5853	1.85832	8.21322	5.66822	9.95201	9.50807	3.4519	7.11422	13.4244	7.92291	8.99857	0.86457	1.50242	2.3093	14.0673	4.36447	6.04926	9.89837	2.47442	7.31222	2.55493	9.04619	6.63118	-0.15667
367692923	7.99807	12.5322	11.7002	7.80075	2.44275	3.67797	6.15017	5.04761	10.9012	8.40678	10.0999	8.61904	5.13614	14.694		11.6641	3.05001	8.59216	1.96454	7.15498	5.48422	1.59609	-1.08328	7.93542	2.32418	11.4308	2.01051	7.22383	5.11091	9.13011	9.6426	3.72169	5.56468	13.4268	8.32087	8.06558	1.16565	1.70818	2.33028	15.3674	4.64759	10.1471	10.9994	3.52732	7.41271	2.83942	10.5006	7.27058	-0.12593
370196331	6.7248	13.1153	10.0065	5.70615	2.65012	3.96007	6.24457	5.52583	10.897	9.50346	10.4442	7.96088	4.02439	13.6421	3.38612	11.6527	3.77269	7.35221	2.31331	11.0245	5.28638	2.23037	-0.99717	10.0453	2.55302	10.3906	1.86535	8.03018	5.44968	8.25055	10.8132	4.13403	7.37062	13.0882	8.59358	9.22293	1.31015	2.02644	2.52409	16.3821	4.68494	4.86799	11.2857	2.9474	7.92637	2.79835	9.5095	7.82827	-0.03936
370186522	10.6935	13.0801	11.337	7.9495	2.5051	6.00673	5.6376	3.27376	11.0135	7.96726	11.1677	9.42156	5.49276	14.9985	3.8013	9.17451	3.04351	7.5212	2.04061	11.728	6.11614	1.66881	-0.95616	6.08899	2.31149	9.53386	2.39935	8.06292	5.15518	8.87274	11.9145	3.34351	4.44626	14.2439	7.95026	6.37261	6.94249	2.39201	2.9988	13.7279	4.74873	8.60374	9.86732	4.71781	8.59205	3.33973	10.7571	8.17174	-0.1349
CONTROL_SAMPLE_CSAS2-2	3.71795	10.0697	9.28177	1.12972	1.80334	2.23452	5.51001	1.42694	9.44321	6.36137	9.42268	2.59982	2.86202	12.409	2.9388	6.00241	1.28346	7.16427	1.07682	6.53817	5.34955	1.71044	-1.22815	3.36347	1.40473	5.55538	1.99311	5.15166	5.88013	8.95969	8.69875	2.97735	2.34609	12.1766	7.72853	3.88842	0.48061	1.51129	1.70318	11.5735	3.21758	3.94306	7.32682	1.82234	6.86036	1.79988	7.43945	4.98596	-0.18901
367707179	6.944	12.9756	10.5261	4.02957	2.3567	3.91858	6.28499	4.80804	10.4287	8.86905	10.58	5.77861	6.14801	13.0289	4.65991	9.89883	3.0796	7.80982	2.42492	7.90935	5.12682	2.12827	-0.95866	6.38892	2.18589	10.4413	2.25961	7.59612	5.63317	9.22984	9.59636	4.71252	3.65179	14.013	8.74626	7.82656	1.12781	1.91062	2.83103	15.3193	4.28152	6.03586	9.84782	2.81156	7.26045	2.66474	8.74515	6.82897	0.03639
367731989	9.07019	12.9754	10.5453	8.17311	2.99159	4.64879	6.58311	5.60174	11.2773	8.49913	11.2868	8.29098	5.10623	15.2709	4.25431	11.5763	3.80547	8.34434	2.78315	8.45819	5.22646	2.75229	0.22796	8.65975	3.0539	10.9239	3.05584	7.5378	6.02692	8.38425	11.8479	4.27758	6.05215	15.1432	9.20743	8.65845	1.09808	2.16569	2.96647	16.3292	4.79569	6.81794	11.1351	3.46731	8.04438	3.04504	10.0598	7.88013	0.26607
367699716	6.59144	11.7178	10.3433	3.72843	2.47738	3.91185	6.14897	4.47438	10.697	8.26795	10.1744	5.78495	4.63459	13.1721	3.22115	8.97536	2.33452	7.81291	2.24941	8.83052	5.91507	1.99199	-0.92654	6.33292	2.66305	11.3906	2.30441	7.47434	5.19968	9.0765	9.99383	3.67645	4.18642	15.2486	8.39567	7.53708	1.73376	1.87529	2.42899	14.7763	3.86431	8.0129	9.2955	2.97645	7.88649	2.44388	8.51596	6.63385	-0.09188
367693072	8.25304	12.9863	10.1046	8.2215	1.8824	4.6751	5.29852	5.24116	10.8078	8.60117	10.4681	11.0402	4.78482	15.1998	4.35987	10.4373	2.99735	7.91996	2.00516	10.1179	5.17282	1.78586	-1.1713	7.83528	2.27052	10.1822	2.21709	9.34564	4.66345	7.48033	9.93401	3.22424	5.37368	15.8167	8.49647	7.72733	2.12428	1.85572	2.42879	15.5372	4.26097	7.1056	10.2663	3.22026	7.99397	3.18296	9.79137	7.34194	-0.17776
370127400	7.98776	12.4115	9.70385	7.1958	2.48203	4.61936	5.98493	5.48043	11.2728	8.92882	10.1924	8.90417	3.70812	14.998	3.37488	10.2188	3.34071	6.9514	2.26632	9.0681	5.7161	1.68937	-0.99388	8.50419	2.2689	11.2232	2.32623	7.44906	4.89906	8.46642	9.98727	3.50433	6.16448	15.785	9.12651	8.46386	0.77228	1.65767	2.35529	16.222	4.53888	6.8691	9.83631	2.90604	7.8086	2.47558	9.30089	7.21804	0.01171
367706994	6.94453	12.5527	11.351	5.67008	2.51527	3.31997	6.45099	4.69181	10.7877	8.95024	10.4406	7.04271	4.2882	12.5844	4.35829	10.0092	3.71453	7.5443	2.03957	7.40496	5.18204	1.87955	-1.01611	8.77659	1.86007	10.4376	1.12449	7.07634	5.29602	9.67405	10.1215	3.53422	5.81723	12.5635	8.05512	8.35391	0.62853	1.66275	2.24554	15.9005	4.84625	8.48507	8.72369	2.85436	7.48554	2.03745	9.53324	7.71205	0.07347
367692009	6.69479	12.4106	11.3184	6.73956	2.42905	3.92359	6.02239	4.41455	11.1198	8.52113	11.0129	6.98927	3.91812	13.7795	3.0579	10.6505	2.33581	8.37965	2.20579	8.26398	5.20634	1.79902	-1.2606	8.30437	2.3329	10.2337	1.60312	7.02278	5.25085	9.47062	10.1837	3.32447	4.94398	13.5122	8.07606	7.34543	1.54566	6.72468	2.62397	14.4739	4.76022	9.6474	12.1232	3.05198	7.76846	3.14511	10.6003	7.77021	-0.20577
370193199	7.42432	12.0556	12.242	7.57589	3.70225	5.03785	6.46852	3.98596	12.0326	9.03334	11.7693	6.81451	6.12278	15.031	5.2272	10.8895	3.25478	7.6521	2.36553	10.9236	5.89776	2.20718	-0.85988	6.07576	2.4124	9.23258	3.96096	7.43843	5.33489	8.77713	11.4376	4.69855	4.4588	16.1651	9.53086	7.48394	3.76456	1.90124	2.95305	14.7946	5.36143	8.81276	10.2679	3.92078	8.50826	2.83501	10.6252	8.90983	0.30075
367706149	7.72667	12.2955	11.5714	6.14874	2.60501	4.19102	6.7445	4.95104	11.2366	9.01829	10.5706	7.11301	4.58881	14.3653	3.39052	11.7505	3.50951	8.16508	1.95591	9.18285	5.17431	2.68639	-1.11548	7.51479	2.29283	11.4036	1.60221	7.88243	4.77823	9.42229	11.286	3.35939	5.07793	14.9163	8.9548	7.89795	0.72389	1.67027	2.31534	15.2595	4.93046	6.80518	10.8161	2.57978	7.74621	1.70715	9.48707	7.4625	0.49618
370193278	10.0084	11.9177	10.8844	7.99181	2.84009	4.717	6.11332	3.13315	11.8361	8.12461	10.9962	9.86051	4.55517	14.8237	4.07907	9.11457	3.38574	6.62794	1.87282	9.23918	5.48195	1.60446	-1.13957	6.38736	2.22608	10.4184	1.54849	7.4001	5.36809	7.90445	10.8018	3.28423	4.30088	12.9455	8.57038	6.56393	1.71162	2.25606	2.24753	13.8107	4.46187	4.76961	11.1977	2.89631	7.54091	2.44935	9.31583	8.07365	-0.09514
367730522	8.56362	13.0565	9.59479	6.32762	2.81253	4.88965	5.9242	5.07029	11.332	8.98762	10.3865	8.69041	7.25315	13.9032	5.49212	10.5347	3.857	7.87356	2.23336	7.28051	9.7449	1.6084	1.5833	8.99151	2.32053	10.6082	2.65748	7.92603	4.94114	8.6543	10.6159	2.66458	6.24682	12.9375	8.53017	8.21976	1.20891	1.65425	2.55267	16.2372	4.97389	5.98413	10.6624	3.03394	8.52544	2.95679	10.3057	7.57492	0.17763
370196772	7.79576	12.2821	10.3107	7.41684	2.56725	4.35478	5.72612	4.65038	11.3731	8.85861	10.3998	8.97503	4.57795	14.9082	3.75562	9.74666	3.81835	7.19	1.9798	9.66352	5.79749	1.48071	-1.25922	7.83321	2.15218	10.2604	1.00795	7.27045	4.31121	8.7161	10.299	4.05693	6.28058	15.1463	8.94784	8.15968	0.95373	2.3133	2.29917	15.4937	4.18539	7.48969	10.6313	2.9794	7.96527	2.68775	9.42324	8.03811	0.01364
367723059	7.90057	13.8896	10.4328	4.99741	2.78531	4.29737	6.28244	5.7535	10.5225	9.58527	10.3126	5.27416	4.31522	13.2856	3.56724	10.0907	5.11963	7.99753	2.12432	9.33958	5.98963	2.0562	-0.92105	7.66602	2.56212	11.0783	2.05307	8.06162	5.27218	9.28173	10.0838	3.59617	5.59361	15.8832	9.12039	9.19405	1.61359	2.08151	2.81193	16.7959	4.29057	5.84334	10.6546	3.37738	7.87761	2.25074	8.8465	7.08931	0.18752
370192088	8.03046	13.3803	9.75926	8.17559	2.3699	5.18153	5.93816	5.74632	11.1032	9.60848	10.4707	8.24525	5.0272	15.1524	3.17952	12.1704	3.461	7.69087	2.29858	10.9754	5.64523	1.7309	-0.93406	7.81215	2.31084	11.2976	1.6778	9.12801	5.2019	7.27472	10.6135	3.78658	5.69153	15.3806	8.19302	7.8728	2.33021	1.96059	2.0896	16.5697	4.20675	5.2284	11.4377	3.78937	7.96617	2.99503	10.3342	7.68899	0.19698
367706001	8.80616	12.5286	11.2943	5.1569	2.3262	5.20073	6.849	5.24162	10.3951	8.92259	11.1656	4.36573	3.56435	12.4378	2.56037	10.2652	3.55038	7.19381	2.43857	7.08885	5.41567	1.85745	-0.87788	7.39334	2.4664	11.11	2.55495	7.0189	6.03165	6.83465	10.7515	3.64116	4.454	14.2505	8.05949	7.93286	0.70976	2.60624	2.00075	15.3792	5.68142	9.14936	9.58676	2.83636	7.50489	1.35242	11.4105	7.2415	0.15793
367731908	7.20855	12.6123	10.5696	3.99954	2.76647	4.85261	6.78037	6.55928	11.3624	9.92824	10.633	5.78271	4.94862	13.3794	3.21776	9.43653	3.92807	8.15403	2.37551	7.40022	5.93473	1.89906	-0.94969	7.49479	2.25621	10.9553	2.52342	8.76014	5.71069	9.46386	10.238	3.63525	5.38718	15.3263	9.06059	8.49696	1.75863	1.99633	2.41199	16.2281	4.46029	7.02827	9.44015	2.82264	7.83404	2.66953	9.61219	6.78163	0.27908
367701903	7.75519	12.8526	10.8516	6.25783	2.23683	3.70957	9.06262	4.62782	10.5092	8.70136	10.726	5.96162	4.07796	14.1496		11.2975	3.28171	8.89792	2.02473	9.4392	6.23408	1.72355	-0.71094	7.07102	2.13744	10.8432	1.02323	7.32649	6.31903	9.27283	10.6724	3.81354	3.94444	15.5247	8.81273	7.47412	1.06608	1.51038	2.37422	15.7145	4.44155	5.9541	10.4512	3.84843	7.69015	2.99373	10	8.18548	0.00696
367699738	8.7459	12.7797	10.529	5.67891	3.4018	5.07611	5.7893	5.44269	11.8421	9.32378	10.2868	7.44896	6.33999	14.5853	4.059	10.0537	4.18965	7.46171	2.55375	8.12155	6.70168	1.77016	-0.79675	8.7862	2.51351	11.2054	2.48952	7.32146	4.94488	8.24055	11.6471	4.81504	6.92178	14.9849	10.0517	8.9993	2.87133	1.95379	2.79668	16.5932	5.05031	8.35169	8.49367	3.66846	7.82748	2.82672	9.9785	8.18501	0.16839
367705547	7.0769	13.3596	9.82304	4.58587	2.6116	3.03424	6.44838	4.97823	10.5916	9.18549	10.1582	5.8206	3.55963	13.334	2.95021	10.7269	3.97444	7.87727	2.22691	7.02498	5.65092	1.62473	-0.86857	7.9226	2.42055	10.6877	2.28667	7.66163	5.77667	9.95111	9.64198	3.25775	5.61152	14.4332	9.59671	8.37405	1.82702	1.99077	2.88596	17.0233	4.58359	8.04728	8.75932	2.83881	7.61895	2.73874	9.21007	7.63685	0.37798
367737193	7.97002	12.9743	10.7904	7.3617	2.73151	4.49525	6.43396	6.28834	11.0126	9.20484	10.5886	5.37648	3.99271	13.6796	4.79473	11.9393	3.14184	7.36268	2.40557	9.37283	5.57325	1.83403	-0.92305	8.17679	2.3606	10.9186	2.29135	7.8187	5.23876	8.52805	11.6072	4.49341	5.44128	14.6358	8.66344	8.69643	0.79879	1.80702	2.42663	15.205	4.80899	4.15418	9.87197	3.19521	8.05728	2.84936	10.222	7.97614	0.14865
367731568	7.40304	12.3815	11.2583	5.5968	2.59209	4.10625	6.39189	4.83174	10.7472	9.04666	10.2586	8.07644	4.1806	13.3358	3.3918	10.6642	3.30233	6.94785	2.16486	7.37833	5.2863	1.45495	-1.27867	8.41282	2.17716	10.7786	1.1476	7.9175	5.46084	7.03576	10.3287	4.17928	5.51818	13.922	8.8478	8.29858	4.57274	1.61163	2.11745	16.5783	5.11817	7.02493	10.2424	2.68837	7.27144	2.32054	9.84051	6.72285	-0.12066
367736905	7.64156	12.1191	10.7883	5.36886	2.44919	3.90676	6.66509	4.40522	10.7573	8.1037	10.943	8.03314	4.51063	14.1205	2.64672	9.83382	2.41721	8.36491	1.84597	8.21601	5.30545	1.66593	-1.31525	6.55801	1.99288	10.1151	1.64612	7.07168	5.74673	9.61818	11.5341	4.07822	4.14601	13.4522	8.31346	7.47693	0.65609	2.00471	2.18629	12.0168	4.59935	4.57103	9.82056	2.94493	7.70055	2.1522	9.40428	8.21776	-0.04862
367694963	6.93727	13.1773	10.7642	2.7049	2.6905	4.18821	6.82588	4.62286	11.1154	8.99878	10.4087	4.87319	5.34397	12.9739	4.06411	8.70498	3.71499	7.81584	2.42217	8.75341	7.98002	1.99506	-1.00869	7.11022	1.95147	10.9138	2.02752	7.77095	6.05504	9.70857	10.5766	3.36101	5.85843	14.858	8.79605	8.60059	3.81315	1.97014	3.10376	15.4195	4.89835	8.08175	10.087	3.68482	8.55603	2.44213	8.85268	7.18827	0.0341
370187453	9.09684	13.1074	9.90533	8.83029	2.19322	4.65859	5.98764	4.92441	11.3896	8.89025	10.7995	9.01313	4.05964	15.4265	3.35985	12.7019	3.80682	7.12884	2.22872	11.2917	5.69664	1.57848	-1.04942	9.09863	2.19532	10.8601	1.75512	8.14768	5.32862	8.64204	10.1806	3.67197	7.44505	16.0147	8.97376	8.60454	1.35889	2.26263	2.54743	16.1323	4.24729	4.15015	10.8082	3.37085	8.14344	2.22828	9.50067	7.81483	-0.09992
367693745	7.55747	13.1271	9.35171	5.41681	2.83921	4.67124	6.25247	4.99086	10.2848	9.483	10.4689	5.87389	5.71249	13.7119	3.10835	10.6201	4.54928	8.51645	2.12607	11.1107	6.22336	2.07876	0.07258	8.36767	2.47603	10.6158	2.27402	8.90348	5.58163	7.60666	10.2994	3.41793	6.10809	15.2532	8.88403	9.39094	1.14238	3.12848	2.7254	16.28	4.49558	6.07342	8.80559	2.95346	7.88642	2.53119	9.34263	7.39771	0.27966
370194062	8.73729	13.0894	9.93302	7.14672	1.62107	5.0708	5.60499	4.72724	11.1835	8.7173	10.5674	8.52759	5.49073	14.6944	4.63048	8.98615	4.02775	7.00873	2.07616	9.13316	6.37317	1.4292	-1.27195	8.48573	2.06213	11.1877	1.4399	7.2258	4.73464	8.31841	10.3684	3.39788	6.50595	15.0632	8.54562	9.00673	1.94592	1.40436	1.96512	15.9306	4.03353	6.28909	10.7283	2.88989	7.95116	1.76522	9.02267	6.64105	0.04014
367732526	6.65181	12.0101	10.8435	5.54249	2.24374	3.69582	6.50964	3.87385	11.2357	8.6962	10.6632	7.62557	5.46305	13.7	5.85107	10.7014	2.78888	8.03359	1.96513	8.78322	5.62395	1.83608	-1.04722	7.54177	2.08899	10.0124	1.74674	7.42178	5.77157	9.73627	10.2162	3.76052	4.71109	13.936	8.65595	7.91733	0.96964	2.4591	2.52523	13.5177	4.73154	5.56302	11.0661	2.78256	7.93598	2.6057	9.50444	7.42413	-0.13886
367736329	8.2356	12.5748	11.7448	8.56379	2.19997	3.89444	6.02922	5.37808	11.5693	8.92933	10.5044	8.84349	7.21496	15.0022	4.55692	10.3529	3.03715	6.466	2.61663	9.64355	5.83793	2.04346	-0.66212	7.35304	2.15605	10.4649	2.14524	8.29663	5.61675	9.6164	9.86026	3.84523	5.76651	15.9452	8.65616	7.80914	1.33552	3.50502	2.65571	16.3341	4.79788	4.90361	10.5233	3.26609	7.98805	2.65283	9.96763	7.44198	0.11323
367693169	5.97725	12.6624	9.36868	3.33066	2.42562	3.17255	5.82028	5.15812	10.848	9.13227	9.81222	4.61882	4.1926	12.7188	3.13935	9.4644	2.87673	7.82713	2.07482	6.53331	5.36257	1.83914	-1.18248	8.17686	2.32333	9.90447	2.10853	7.47399	5.04277	8.45666	10.5431	3.3019	5.48648	14.1469	8.74092	8.42056	0.86331	1.68805	2.55876	16.2204	4.1825	4.98875	7.68616	2.83405	7.29944	2.52625	9.0848	6.78429	0.24157
370196314	8.2803	12.0283	11.386	7.2458	2.36637	4.02096	6.3885	4.82116	11.2681	8.49018	11.2919	8.46512	4.67019	14.0864	4.97014	10.4302	2.83174	7.34641	1.87162	8.27064	4.89513	1.33962	-1.2639	7.17049	2.01171	11.4514	2.24	7.04593	5.62982	8.14744	10.4946	2.91944	4.61297	14.6783	8.88281	8.18078	0.56959	1.53351	2.35598	15.5361	4.90701	5.69886	9.95806	2.83004	7.09172	1.9498	9.91038	7.27628	0.00227
367692941	6.97919	13.4182	8.32133	4.80883	2.2564	4.06684	5.8551	5.74958	10.5623	9.39243	10.1342	5.5702	4.33233	13.8918	3.80256	10.3704	3.36198	7.79488	2.4039	8.72998	5.81591	1.48231	-1.09765	7.17967	2.17241	10.9873	1.70845	7.89287	5.01721	8.17769	10.0511	3.01109	4.84378	15.1458	9.15553	8.20076	0.92624	1.94435	2.52008	16.6537	4.35996	5.3924	8.58339	3.04583	7.95872	2.53564	10.107	6.93536	-0.00486
367694246	7.91859	12.3383	9.56025	7.40122	2.50148	4.32132	6.34341	5.67043	11.4958	8.60735	10.8294	7.45548	4.05224	15.111	3.11668	10.6442	2.95083	7.73763	1.82848	8.13977	5.48572	1.96616	-1.12914	6.5145	2.39939	10.6869	2.13547	7.55928	4.73094	7.9595	10.1604	3.9978	3.8444	15.2396	8.41014	7.43817	0.71432	1.71246	1.99995	16.0154	4.45963	7.24354	8.50504	3.03445	7.4681	2.09203	9.20641	7.8325	0.042
367732404	7.48192	13.2726	9.76573	6.70544	2.72115	4.59182	6.15674	5.63824	10.7117	9.46102	10.4173	5.74392	4.4917	13.9311	3.09991	11.1073	3.50316	8.39158	2.11418	10.0679	5.85485	1.96923	-1.1405	6.81561	2.64324	10.5265	2.15057	7.79799	5.55642	9.07085	11.2608	3.78904	4.32762	13.8219	8.9138	7.70176	1.03056	2.30605	2.40094	16.2696	5.53361	5.40171	9.06385	3.16652	7.47952	2.68545	9.97237	7.88849	-0.01668
367732547	7.21563	12.3696	10.102	4.15257	2.61275	4.72294	6.42781	5.18857	10.6136	9.32662	10.9046	5.33465	4.76327	14.2939	4.43747	9.87496	3.812	8.69778	2.28485	8.23157	6.31256	1.86093	-0.8505	7.59324	2.28373	10.5297	2.13912	8.85383	5.60555	8.36988	10.215	4.18978	5.1216	15.6192	9.12139	8.61571	0.88122	2.06099	2.37848	16.4539	4.16951	6.28517	10.7357	3.08305	8.10912	2.83251	9.90084	6.99137	0.17077
367693441	7.98177	12.632	10.0779	7.06891	1.99685	5.33415	6.11072	6.23138	11.0208	9.03989	10.3809	7.59497	4.96004	14.4169	4.63602	11.7579	3.30148	8.71177	2.10888	10.1104	6.4126	2.25863	-1.00756	6.93935	2.09506	10.4909	1.99041	8.80273	5.78412	7.52785	11.4474	3.21174	4.47754	14.1028	8.98042	8.05462	0.96911	1.82379	2.32882	16.6126	4.93036	8.90365	8.99048	3.25509	7.65269	3.02124	10.2468	7.8778	0.15903
367729953	7.74868	12.9486	8.9042	7.06614	3.34832	4.05732	6.25038	5.01799	11.0742	9.05266	10.3426	7.69416	5.57478	13.9571	4.52613	11.3695	3.92061	8.19378	2.31131	10.2083	5.37539	1.78661	-0.92368	7.4943	2.19136	10.8772	2.62097	7.45109	5.66328	9.23951	9.83778	3.58164	4.64063	14.9693	9.1803	8.41257	0.68635	1.70225	2.89247	15.4271	4.45651	4.0898	10.1853	2.88285	7.56197	2.92397	9.45447	7.43167	0.00204
367723023	6.75909	12.0032	10.496	6.67141	2.31726	2.84559	5.86592	4.53462	10.3207	8.19143	10.2258	7.36421	3.61753	13.6047	3.1588	10.3229	2.97445	7.43745	1.94682	8.62899	5.12274	1.50305	-1.38617	8.25531	2.14005	10.9374	2.22155	7.33687	5.04981	9.14655	10.0982	2.90024	5.14636	13.2185	8.23974	8.29413	0.64055	2.69627	2.53561	14.8755	4.20968	6.29435	9.30985	2.35315	7.14893	1.58262	9.48465	7.24277	-0.04504
370195225	8.46584	12.358	10.3062	9.61619	2.16537	4.55487	5.30732	5.14229	11.5167	8.76409	10.2142	9.25538	4.71132	15.2897	3.64936	8.81282	3.35849	6.87184	2.0206	9.5141	5.75057	2.00697	-1.00801	7.40477	2.18397	10.9158	2.27401	8.54244	4.76868	7.97204	10.9078	4.10809	5.22235	15.3419	8.10001	8.12066	1.37958	1.85583	2.54204	16.0613	3.70716	3.60429	10.0698	3.09675	7.67155	1.45082	9.56027	7.04159	-0.14032
367707760	7.08596	12.3294	10.5063	6.05551	2.44545	4.08637	6.12162	5.3297	11.6953	8.88452	10.3903	8.1435	5.37464	13.4954	4.48612	11.2291	3.28156	7.62478	2.24006	9.36186	6.0409	1.53165	-1.15952	9.6037	2.28864	11.4233	1.94407	7.81793	5.88776	10.0058	9.65014	4.04738	7.03289	14.5099	9.4984	8.48347	1.25417	2.02723	2.74581	15.2544	4.27397	3.7065	10.7864	2.92173	7.9173	2.44121	9.46843	6.96132	-0.13566
367705442	7.3413	12.0626	10.9372	4.13891	2.49475	3.98919	6.71872	4.77957	10.6192	8.74062	10.7698	5.63571	4.3097	13.4994	3.78226	10.7138	4.31272	8.74553	1.80482	8.13987	6.00272	2.35138	-0.67562	7.25712	2.58342	10.4494	3.43968	7.95348	6.1	9.7611	10.5153	3.48403	4.83347	14.3976	8.97482	8.57653	1.14028	2.91911	2.86645	15.4523	4.35577	5.62492	9.53963	2.97441	7.28245	2.7665	9.54498	7.3133	-0.08988
367693805	6.10412	13.5085	10.6416	3.66546	2.27191	4.4311	6.61823	5.66321	10.3244	9.20763	10.4611	4.83824	4.02728	12.4841	3.39395	9.83517	3.44206	8.27748	2.4831	8.57009	5.54171	2.13779	-1.06511	7.29788	2.37956	10.812	2.5335	8.44296	5.38316	8.72508	11.1812	4.72732	4.66039	14.2117	7.57767	7.91501	1.13442	2.00288	2.75182	16.515	4.16603	4.56632	9.57519	3.04437	7.91712	2.61263	9.41593	7.4622	0.06558
367737154	8.51996	11.3076	9.43109	4.50243	2.564	4.01184	5.50852	3.9284	10.9027	7.71516	10.2517	7.74776	3.76476	12.545	2.55302	9.48034	2.97819	7.1862	1.97271	8.2051	6.59546	1.71705	-1.27822	5.42465	2.10038	9.4275	1.35738	6.45456	4.91659	8.61483	10.2228	3.11723	3.36632	12.42	7.03012	6.21416	0.39306	2.51715	2.26654	15.102	4.75049	3.04729	8.95275	2.57716	7.14735	2.56369	9.89141	7.57163	-0.23272
367692926	7.52344	12.9167	10.607	4.7367	2.33768	4.49456	6.38502	4.29152	11.3677	9.0747	10.7609	7.11826	4.83815	14.1452	4.95771	9.12657	3.93045	7.90215	1.91348	7.96139	5.83568	2.03233	0.08018	8.94693	2.38353	10.7257	1.66237	8.36827	5.04516	9.02135	10.4262	3.42775	5.89456	14.8276	8.51334	8.97654	1.01989	2.05772	2.31267	15.6197	3.94822	6.12748	10.2082	2.32959	7.84898	1.59168	9.46397	6.51092	0.02056
367732171	7.11974	11.5299	9.4158	6.01633	2.27198	4.24365	6.10753	4.45312	10.7363	8.06593	10.1348	6.65702	4.08175	13.4923	4.25344	10.7384	3.14447	7.50035	2.19414	7.51148	4.87887	2.11238	-1.15546	6.61251	2.09852	10.1146	2.04052	6.84126	4.88893	8.45297	9.77171	3.2902	4.43364	13.3161	8.23138	7.81558	0.75315	1.56781	1.97425	15.8689	4.28664	5.84978	9.39844	2.39731	7.1361	2.87936	8.92465	7.28625	-0.00594
370196831	8.55586	12.5338	10.8626	6.76392	2.13608	4.04066	6.41074	4.812	10.7745	8.73644	10.5338	7.85839	3.92873	14.9297	3.57102	10.4413	3.17291	7.19812	1.96073	9.15169	5.59633	1.93462	-1.08232	7.49689	2.35021	10.7785	2.14949	6.71717	5.98771	9.34689	10.9332	3.17283	4.81523	15.3596	8.33366	7.86409	0.77653	1.64591	2.09212	15.4166	4.45095	4.87696	10.472	2.70083	7.7216	1.73897	8.83088	7.47356	-0.05914
367737245	8.50387	12.3421	8.94182	6.10386	2.52723	4.40896	5.5858	4.21548	11.0219	7.83769	10.6071	8.66816	4.0875	14.6475	3.59867	8.77862	4.14037	7.36123	2.31382	8.26201	6.09816	2.12815	-0.7683	8.33094	2.68347	10.9088	2.28837	7.37388	5.66493	7.73234	10.3266	2.62284	5.77669	13.4363	9.05552	7.82549	2.1262	1.85344	2.72223	15.0539	4.37454	7.92202	8.89552	3.04307	7.51753	1.99377	9.39497	6.60275	-0.04071
367694032	6.54187	12.0589	9.74679	4.27636	2.42593	4.00962	5.65145	4.73924	10.7064	8.79219	9.85786	4.35227	5.88521	12.6605	3.78026	7.97943	3.848	8.07795	1.69286	7.74033	6.48774	2.95007	-0.61991	8.58311	2.246	9.59656	1.78003	7.73613	5.3141	9.33782	10.0747	3.23218	6.64545	13.9675	9.4799	8.72918	1.07998	1.54391	2.58678	14.988	5.02956	6.22021	7.84762	2.5749	7.84173	3.34083	9.24198	7.17523	0.16861
367705955	8.2378	12.0993	11.3729	5.47208	2.58734	3.72708	6.22838	4.22452	11.2262	8.23327	10.4007	9.8213	6.26176	13.061	3.47193	9.96389	3.08988	7.16432	1.81245	8.59377	5.90267	1.53404	-0.7492	8.39962	1.78326	10.5799	2.09697	7.95188	4.9127	9.46646	9.48214	2.88645	6.09662	12.4642	8.21887	8.19341	0.98384	1.31199	2.4926	15.1886	4.73784	3.37807	10.0616	2.76801	7.5438	1.82112	9.70472	6.98807	-0.14347
367693807	6.89891	13.087	8.99798	4.54695	2.95142	3.65159	6.08134	5.75408	10.6839	9.09545	9.64065	5.47459	3.34627	12.9975	3.26459	10.343	3.89611	7.65594	1.89077	8.7583	5.40204	2.20823	-0.69306	8.3381	2.26317	10.7262	5.10849	7.80779	5.39652	9.19206	9.99367	3.49533	6.06574	14.5014	8.90426	8.57051	0.67568	1.78467	2.60737	16.6915	4.01413	4.20275	9.21801	2.6839	7.28996	2.48821	9.90761	7.30848	0.48405
370195793	8.09308	12.9248	9.32921	6.46845	1.92685	3.95667	6.27365	5.30092	11.423	8.60288	10.6411	8.4946	4.30431	14.9966	3.50856	11.6844	3.70132	7.61639	1.99151	9.79369	5.84494	1.83618	-1.26177	7.54946	2.0549	10.2696	1.25186	7.75106	5.81039	8.16746	10.9202	3.78581	5.21482	14.4693	8.74782	7.96241	1.10434	1.54758	2.35383	15.6466	4.53542	5.88778	9.44521	3.08812	7.9772	2.95994	9.66584	8.14268	-0.09762
370196791	6.55233	12.8407	8.4376	5.11756	2.80763	4.05768	6.41803	5.65057	11.2165	9.15011	10.2105	6.94407	3.86955	13.3735	3.16316	10.4134	2.69747	8.10115	2.42157	8.41335	6.1518	1.70234	-0.90022	8.49699	2.51967	10.9789	1.9172	8.99525	4.98363	9.79013	11.4176	3.53114	6.05885	14.2649	8.66415	8.47744	0.80864	1.3754	2.36614	16.3479	4.60355	6.03055	8.1714	3.09409	7.46527	3.20815	10.2168	7.40709	0.24963
370192050	8.25051	12.4824	10.1698	6.24315	2.7108	5.1372	5.5965	4.82324	11.8495	8.85591	10.3477	8.15827	3.42203	14.6403	3.17123	9.00412	3.24949	6.78407	2.22596	7.62779	5.15389	1.97325	-0.95734	7.53004	2.4577	10.4589	1.95284	7.13705	4.92158	7.01066	9.99304	4.01786	5.6455	15.2869	8.70148	7.64299	0.58057	2.0289	2.317	16.5107	4.16213	4.26104	8.67136	3.02899	7.76691	1.84487	9.14744	7.44328	0.10057
367731990	8.14673	12.3959	10.8784	7.33524	2.5537	4.83541	6.66577	5.4035	11.5758	9.13008	10.975	8.34004	3.69304	14.7629	3.00744	11.316	3.69798	7.96933	2.22924	9.78037	5.71665	1.71172	-0.93576	7.9082	2.42614	11.2385	1.75838	7.08804	6.61623	9.97626	10.5879	3.62301	4.79635	14.5351	8.96232	8.53536	0.65556	2.11077	2.93618	15.7545	5.05198	6.22162	10.458	3.05112	7.52451	2.25389	10.2137	7.61953	0.14504
367732298	8.30649	12.3526	11.2302	5.89338	2.85447	4.33521	7.18778	5.16505	10.8112	9.15618	11.2433	7.63514	3.40998	15.0671	3.72273	12.3734	3.86205	8.49087	2.09972	8.58521	5.39505	1.71538	-0.7781	7.8737	2.54823	11.376	1.66005	8.00881	6.25705	10.1061	11.2776	4.4006	5.4112	15.107	8.83677	8.48215	0.93768	2.26006	2.53046	16.1074	4.87803	8.36401	10.8425	3.03169	7.55604	4.53551	10.0617	7.87881	0.15421
CONTROL_SAMPLE_CSAS2 1	4.04252	10.2498	9.48706	1.44432	1.85666	2.24421	5.82526	1.51077	9.74549	6.67143	9.75303	3.32169	3.00097	12.784	2.97736	6.59841	1.40504	7.55226	1.86569	6.70626	5.43518	1.58181	-1.55873	3.52841	1.28956	5.74511	1.47635	5.42413	5.83541	9.10166	8.65433	3.06478	2.39672	12.673	8.03944	4.03736	0.60919	1.53613	1.70591	11.6796	3.35619	4.75005	7.85518	1.74538	6.94363	1.88418	7.50162	5.47654	-0.28871
CONTROL_SAMPLE_CSAS2 2	3.81022	9.93939	9.07482	1.18472	1.58198	2.18922	5.54157	1.55691	9.45765	6.35115	9.42782	3.21215	2.82188	12.4436	3.27275	6.33498	1.15269	7.2951	1.77627	6.47798	5.18906	1.4291	-1.40713	3.41708	1.39653	5.44166	1.86586	5.18444	5.58485	8.8839	8.37467	2.79519	2.17295	12.2785	7.73533	3.96522	0.37777	1.55708	1.56614	11.5617	3.17213	4.36066	7.45558	1.4774	6.74751	2.35229	7.26429	5.20252	-0.21515
LOD	1.56376	1.35569	2.73522	1.84925	1.97082	2.16594	0.26567	2.23564	1.25453	1.6748	1.65296	1.99828	3.08106	1.93596	2.53168	2.63963	1.76168	1.496	1.31236	1.88286	1.80813	-0.5776	2.163	-0.56673	1.44691	2.30087	2.7676	2.35235	2.2572	2.12337	1.88341	1.63188	2.40498	0.71991	3.32145	2.04267	2.59321	1.09415	1.67268	1.81451	3.03643	1.7878	2.45419	1.68331	1.40487	2.29316	2.93764	2.04471	2.52791
Missing Data freq.	0.64634	0	0	0	0.02439	0.11585	0	0	0	0	0	0	0.0122	0	0	0.04268	0	0.02439	0	0.17683	0	0	0.82927	0.88415	0	0.52439	0	0.79268	0	0	0	0	0.0061	0	0	0	0	0.53049	0.16463	0.03049	0	0	0	0	0	0	0.81098	0	0
Normalization	Intensity Normalized (v.2)	Intensity Normalized (v.2)	Intensity Normalized (v.2)	Intensity Normalized (v.2)	Intensity Normalized (v.2)	Intensity Normalized (v.2)	Intensity Normalized (v.2)	Intensity Normalized (v.2)	Intensity Normalized (v.2)	Intensity Normalized (v.2)	Intensity Normalized (v.2)	Intensity Normalized (v.2)	Intensity Normalized (v.2)	Intensity Normalized (v.2)	Intensity Normalized (v.2)	Intensity Normalized (v.2)	Intensity Normalized (v.2)	Intensity Normalized (v.2)	Intensity Normalized (v.2)	Intensity Normalized (v.2)	Intensity Normalized (v.2)	Intensity Normalized (v.2)	Intensity Normalized (v.2)	Intensity Normalized (v.2)	Intensity Normalized (v.2)	Intensity Normalized (v.2)	Intensity Normalized (v.2)	Intensity Normalized (v.2)	Intensity Normalized (v.2)	Intensity Normalized (v.2)	Intensity Normalized (v.2)	Intensity Normalized (v.2)	Intensity Normalized (v.2)	Intensity Normalized (v.2)	Intensity Normalized (v.2)	Intensity Normalized (v.2)	Intensity Normalized (v.2)	Intensity Normalized (v.2)	Intensity Normalized (v.2)	Intensity Normalized (v.2)	Intensity Normalized (v.2)	Intensity Normalized (v.2)	Intensity Normalized (v.2)	Intensity Normalized (v.2)	Intensity Normalized (v.2)	Intensity Normalized (v.2)	Intensity Normalized (v.2)	Intensity Normalized (v.2)	Intensity Normalized (v.2)
[truncated: 45 more columns]

## Sheet: NPX_Neurology
Q-01032_Tell	Olink NPX Manager 3.3.2.434
NPX data
Panel	Olink Target 96 Neurology(v.8013)	Olink Target 96 Neurology(v.8013)	Olink Target 96 Neurology(v.8013)	Olink Target 96 Neurology(v.8013)	Olink Target 96 Neurology(v.8013)	Olink Target 96 Neurology(v.8013)	Olink Target 96 Neurology(v.8013)	Olink Target 96 Neurology(v.8013)	Olink Target 96 Neurology(v.8013)	Olink Target 96 Neurology(v.8013)	Olink Target 96 Neurology(v.8013)	Olink Target 96 Neurology(v.8013)	Olink Target 96 Neurology(v.8013)	Olink Target 96 Neurology(v.8013)	Olink Target 96 Neurology(v.8013)	Olink Target 96 Neurology(v.8013)	Olink Target 96 Neurology(v.8013)	Olink Target 96 Neurology(v.8013)	Olink Target 96 Neurology(v.8013)	Olink Target 96 Neurology(v.8013)	Olink Target 96 Neurology(v.8013)	Olink Target 96 Neurology(v.8013)	Olink Target 96 Neurology(v.8013)	Olink Target 96 Neurology(v.8013)	Olink Target 96 Neurology(v.8013)	Olink Target 96 Neurology(v.8013)	Olink Target 96 Neurology(v.8013)	Olink Target 96 Neurology(v.8013)	Olink Target 96 Neurology(v.8013)	Olink Target 96 Neurology(v.8013)	Olink Target 96 Neurology(v.8013)	Olink Target 96 Neurology(v.8013)	Olink Target 96 Neurology(v.8013)	Olink Target 96 Neurology(v.8013)	Olink Target 96 Neurology(v.8013)	Olink Target 96 Neurology(v.8013)	Olink Target 96 Neurology(v.8013)	Olink Target 96 Neurology(v.8013)	Olink Target 96 Neurology(v.8013)	Olink Target 96 Neurology(v.8013)	Olink Target 96 Neurology(v.8013)	Olink Target 96 Neurology(v.8013)	Olink Target 96 Neurology(v.8013)	Olink Target 96 Neurology(v.8013)	Olink Target 96 Neurology(v.8013)	Olink Target 96 Neurology(v.8013)	Olink Target 96 Neurology(v.8013)	Olink Target 96 Neurology(v.8013)	Olink Target 96 Neurology(v.8013)
Assay	NMNAT1	NRP2	MAPT	CADM3	GDNF	UNC5C	VWC2	Siglec-9	CLM-6	EZR	SMOC2	NBL1	EFNA4	SCARB2	NCAN	PRTG	ROBO2	CRTAM	RGMA	PLXNB3	CPA2	CD38	SMPD1	MSR1	Alpha-2-MRAP	sFRP-3	EPHB6	RGMB	SIGLEC1	CNTN5	ADAM 22	CLEC1B	ADAM 23	MATN3	RSPO1	HAGH	LXN	gal-8	BCAN	LAYN	NEP	GDF-8	THY 1	WFIKKN1	TMPRSS5	CDH3	GFR-alpha-1	GM-CSF-R-alpha	Beta-NGF
Uniprot ID	Q9HAN9	O60462	P10636	Q8N126	P39905	O95185	Q2TAL6	Q9Y336	Q08708	P15311	Q9H3U7	P41271	P52798	Q14108	O14594	Q2VWP7	Q9HCK4	O95727	Q96B86	Q9ULL4	P48052	P28907	P17405	P21757	P30533	Q92765	O15197	Q6NW40	Q9BZZ2	O94779	Q9P0K1	Q9P126	O75077	O15232	Q2MKA7	Q16775	Q9BS40	O00214	Q96GW7	Q6UX15	P08473	O14793	P04216	Q96NZ8	Q9H3S3	P22223	P56159	P15509	P01138
OlinkID	OID00287	OID00288	OID05024	OID00290	OID00291	OID00292	OID00293	OID00294	OID00295	OID00296	OID00297	OID00298	OID00299	OID00300	OID00301	OID00302	OID00303	OID00304	OID00305	OID00306	OID00307	OID00308	OID00309	OID00310	OID00311	OID00312	OID00313	OID00314	OID00315	OID00316	OID00317	OID00318	OID00319	OID00320	OID00321	OID00322	OID00323	OID00324	OID00325	OID00326	OID00327	OID00328	OID00329	OID00330	OID00331	OID00332	OID00333	OID00334	OID00335
370127379	5.14619	8.65414	1.75297	3.66742	2.51865	5.01364	5.01525	4.76626	6.77918	7.11989	8.01153	5.62471	3.70361	5.57747	8.94138	5.53902	4.06532	5.71638	10.6402	4.91076	4.81207	6.26182	5.58124	7.85827	9.43482	4.78171	5.26376	6.38626	7.18264	4.89617	5.0653	11.7799	3.81926	12.7291	3.93758	2.67209	1.66594	7.81986	4.7515	7.45074	2.59858	2.62682	9.55986	2.69993	2.19514	7.68778	7.61933	5.01527	0.44613
367694033	5.09109	8.9732	1.79105	3.75877	2.49066	5.09829	5.85039	5.52708	6.73952	5.76275	7.85145	5.8474	3.90128	6.32183	9.15687	6.23941	5.14282	6.30652	10.9023	4.91027	7.83629	5.6876	6.31492	8.11387	9.25144	5.69357	5.06852	6.53681	7.52565	5.8091	5.30623	12.346	4.31851	9.98323	3.91168	2.37436	1.84484	6.64028	4.73378	6.60716	3.68393	2.73531	10.0036	3.20441	3.67117	7.52583	8.0466	5.36039	0.53474
367705687	7.02381	8.38503	1.70404	4.49029	1.67732	5.0204	6.22841	4.96891	6.81079	6.71059	8.53077	5.62467	3.74155	6.35904	8.9382	5.81522	5.17539	7.18404	10.1391	3.66712	8.67962	5.82472	5.18401	7.99395	8.44868	3.22983	5.45043	6.59275	7.28034	5.35097	5.36778	11.3671	3.36774	10.3159	3.3021	2.63217	1.66913	7.55793	4.99779	6.76853	2.13657	2.81838	10.3076	2.45895	3.0107	7.80312	7.90794	4.99137	0.37386
367693407	5.16076	8.59475	2.11205	3.29175	2.41111	4.48845	5.13125	5.27925	6.74233	6.40364	8.23239	5.71295	3.64007	5.30809	8.91339	6.06279	4.7667	5.88071	10.7925	5.12269	9.20861	6.2048	6.22182	8.37235	10.9399	5.10644	4.67147	5.71001	8.03436	6.72606	4.70805	12.2596	4.02556	11.2942	3.56276	3.0866	1.77511	7.79027	4.6269	6.32995	4.06227	2.60688	9.87874	3.08135	2.33969	6.68368	8.12388	5.29285	0.64943
367702437	6.91025	8.61049	2.06349	4.16753	2.48525	5.57134	6.07833	5.27271	6.62868	6.02239	7.79258	5.76174	3.99025	6.50291	8.87142	5.88052	4.7455	6.72796	10.352	5.01929	7.95753	6.31834	5.97872	8.55543	11.0125	4.65719	4.60949	6.19877	7.64019	5.53148	4.43055	12.6015	5.12238	12.2964	4.45073	2.66649	1.94199	7.87762	4.4376	6.92009	2.59486	2.33557	9.74766	3.26236	2.52639	6.84663	8.10337	5.94438	0.88859
370193969	7.07821	8.76075	2.14484	3.79061	2.77356	5.00863	5.34223	5.13996	6.74828	6.75096	8.25199	5.80871	3.92411	5.75123	9.14883	6.34953	4.6549	5.87888	11.3052	5.12068	9.02356	6.75333	6.4193	8.08516	8.93996	6.51767	5.39978	6.33705	7.23717	5.96901	4.83824	12.4103	3.9919	11.9743	4.74702	2.75088	1.832	7.6737	5.00752	6.43887	3.96388	3.77439	9.95536	4.02255	2.93611	7.38959	8.76934	6.81645	0.65536
367693806	4.83563	8.62379	1.63861	4.46865	2.15159	5.45125	5.40747	5.58816	6.9509	6.97498	9.05615	5.7195	4.62787	7.08519	8.89378	5.93707	5.56876	6.6904	10.1813	4.61932	8.92895	6.21791	6.06914	8.24961	8.01716	4.25233	5.84891	7.3835	8.49895	6.68296	5.5339	11.5911	3.93357	10.0564	3.46756	2.52681	1.86654	6.77157	4.81458	7.59245	2.26129	2.40186	10.5067	3.58599	3.15237	7.96839	8.28967	5.04719	0.45652
367706648	6.52981	8.7592	1.97773	3.07519	2.18071	4.96018	5.69001	5.10682	6.55101	6.56723	8.21464	5.59464	3.48011	5.70013	9.34713	6.25416	4.9634	6.56625	10.0385	4.58555	9.55891	6.10023	6.48179	8.87718	11.3539	5.41363	4.41721	5.85642	8.07186	5.6688	4.6859	12.5802	3.36355	13.0412	3.82784	2.41278	1.9338	8.14461	4.76469	5.90202	3.25982	3.06549	10.021	4.46976	3.03975	6.36841	7.99774	6.44804	0.49264
367693411	5.13963	8.71849	1.68631	3.2066	1.87265	4.59343	5.09311	5.36009	6.65454	6.61402	8.19546	5.70306	3.42528	5.21955	8.95978	5.99261	4.83223	5.73247	10.7025	5.07934	9.16619	6.23254	6.10155	8.26707	10.9662	4.95921	4.49842	5.62484	7.96611	6.69215	4.48781	12.3586	3.9371	11.3196	3.4279	2.70236	1.8354	7.81447	4.70498	6.16675	3.90663	2.43644	9.81624	3.12227	2.21136	6.68268	8.16186	5.4366	0.55088
367701906	7.31147	8.66178	1.47389	2.6747	2.09903	4.33368	5.3137	5.69198	6.73379	6.89281	7.62948	5.54914	3.38467	5.82276	9.15988	6.14059	4.83042	7.37134	10.444	4.93805	8.13582	6.49585	5.11347	8.5245	8.93585	4.83131	4.42274	5.90497	7.43557	5.07629	4.37011	12.5097	3.01194	10.3439	3.73444	2.71022	1.90402	8.04786	4.84109	5.76736	3.61718	3.29232	9.66873	3.13993	2.69931	6.89742	8.55942	6.06553	0.42786
367692902	7.19816	9.03051	1.03694	3.40963	2.102	5.13383	5.24487	5.48465	7.09371	7.65952	7.80489	5.77726	3.4942	6.23632	9.32976	6.01466	5.49964	4.83967	11.3665	4.76453	9.63287	6.62718	6.31031	7.87686	10.1626	6.03237	5.02404	6.36117	7.89495	6.10413	4.6752	12.3903	3.82565	12.5899	3.55489	2.34029	1.31908	8.06129	4.6008	6.68672	3.71366	3.41178	9.77003	4.05498	2.35781	7.18262	8.16434	5.99105	0.38437
CONTROL_SAMPLE_CSAS2 5	2.23807	8.22363	0.57813	2.48288	1.53968	4.27768	4.81849	4.46934	5.57206	5.36343	7.77973	5.28174	2.38244	4.32041	8.33777	5.77513	4.7398	4.79379	10.5969	3.42231	9.12337	4.74814	4.62452	6.88779	7.30009	5.05892	4.08012	6.32194	5.58382	5.90588	4.53834	7.29589	4.20957	8.86109	2.4334	0.32503	1.09506	5.59011	4.30741	6.17145	2.67146	3.20991	9.2185	2.66171	2.66108	6.68064	6.33434	5.30881	0.16769
370128032	6.59285	8.91332	2.19735	4.86577	2.71762	6.37932	6.37615	4.84535	7.0484	7.51955	8.46791	5.64913	4.55378	7.36136	9.0456	5.84501	5.11254	6.0342	10.4783	4.9731	7.25052	6.96095	5.62048	8.46523	10.9217	6.45332	5.28116	7.00579	8.36657	5.56558	5.14222	12.5146	4.1066	13.4755	6.28793	2.9899	1.85437	7.79822	4.31614	8.79926	2.15455	2.21116	9.91681	3.3633	3.51688	8.26021	9.01679	6.39103	0.81022
367705518	6.48324	8.50473	2.24409	5.87457	2.869	5.75161	7.31796	5.25479	7.24446	7.43538	10.0069	5.27173	5.00979	9.18193	9.08927	6.20415	5.27149	7.1877	11.5623	4.87215	8.00018	7.52814	5.87246	8.63579	8.88111	5.06941	6.60289	8.02676	7.6623	6.10497	6.91249	12.1041	5.11915	11.9659	5.6132	4.40296	2.1061	8.04489	5.51285	8.88939	2.86674	3.6957	10.7448	3.30817	3.31024	8.49964	8.76737	6.61275	0.39334
367731588	4.62378	8.71655	2.05565	4.476	2.92068	5.17383	4.97933	4.89607	6.70001	7.04777	7.73021	5.61645	3.76656	5.98122	9.33203	6.05004	4.60684	4.98246	10.9717	4.78595	8.418	7.02634	5.42443	7.72256	8.93809	5.48679	5.2955	6.84471	7.95564	6.17384	5.16369	11.9824	3.7773	12.8757	4.03382	2.50174	1.67174	7.27612	5.55983	6.90884	3.92751	3.57331	10.0057	4.10027	2.80363	7.55588	9.06051	5.50716	0.44368
370195256	5.96624	8.65024	2.17709	4.68725	3.11189	6.1431	5.60077	5.27519	7.10316	7.59122	8.85587	5.49033	4.98429	8.09973	9.25526	6.3503	5.81643	6.66122	10.678	5.04941	8.73295	7.52228	4.95787	8.45627	9.69874	5.52737	5.77465	7.26632	8.44028	6.19493	5.5032	12.2791	5.16881	12.4247	5.15813	3.01924	1.76062	8.13003	5.21745	8.08286	3.30634	2.54949	10.3378	3.63269	3.49537	7.99404	9.60065	5.73902	0.53357
367707057	6.94096	8.92669	1.80052	3.18478	2.58219	4.85349	5.72849	4.94995	6.47544	6.87292	8.09771	5.79368	3.61834	4.57709	9.23899	5.83062	4.79423	5.79572	11.2389	5.57778	9.60313	6.76523	5.55235	7.03753	11.1498	5.07407	4.9771	6.45875	5.62452	5.16368	4.74958	12.5409	3.69631	13.7997	3.77208	2.29374	1.92222	7.8635	5.66586	5.89556	5.38466	3.39945	9.50765	3.91232	3.22569	7.35524	8.18773	6.42751	0.56714
367691535	6.62692	8.81584	2.10584	3.8451	2.70218	6.25975	5.90729	4.89387	6.90263	7.02229	7.78772	5.79221	4.34932	6.7041	9.18123	6.46472	5.17908	8.20438	11.024	4.8004	8.82429	5.16987	5.92097	8.24369	10.2814	5.15959	5.79805	6.77736	8.08928	5.83759	5.52895	11.9009	4.68643	11.8352	3.73067	3.08338	2.02684	7.53383	5.28599	7.70322	3.64699	2.68405	10.1836	3.67883	3.20471	8.71496	8.0959	5.4543	0.66095
367737007	6.56508	8.44715	1.81336	2.55805	2.05643	4.27599	4.60899	4.46633	6.17747	5.34504	7.74284	5.52529	3.24092	5.01812	8.42077	5.53749	3.72831	4.81463	9.35111	3.70791	6.83906	5.45746	5.04064	6.92672	8.38417	4.69868	3.99667	5.265	6.39696	4.13648	4.06641	11.3456	3.04943	9.11492	3.21983	1.9739	1.54171	6.75116	3.74186	5.75842	1.43435	1.90908	8.47954	2.74848	2.19777	6.94326	6.62096	4.5583	0.44925
370196427	5.99219	8.83786	1.4562	4.19188	2.71044	5.66425	5.85976	5.02846	6.61318	7.62822	8.58773	5.68064	3.75588	6.82715	9.26428	6.0615	5.13542	6.15068	10.7573	4.63486	7.61155	7.24097	5.77429	8.38631	9.62714	4.46695	5.32568	6.7914	7.86268	6.0189	4.73889	11.9507	3.79278	13.4848	4.87557	2.71771	1.75526	7.09887	5.11108	7.45259	2.58575	2.85615	10.1924	4.48833	3.10284	7.47669	8.12068	4.58125	0.35767
367731972	6.95489	8.80808	1.59151	3.44006	2.3691	5.60447	5.64571	5.7442	6.69116	7.12213	8.77504	5.66295	4.06725	6.77909	8.71037	6.57072	6.03507	6.15236	10.3407	5.22114	10.3136	6.74953	6.75562	8.45335	9.72581	4.45965	4.94162	6.3629	8.56662	5.21841	4.6901	12.4494	3.97379	11.9578	3.82751	2.3559	1.74115	8.14032	4.36983	6.81505	3.56289	2.12445	10.1431	4.33181	3.11155	7.4638	8.40758	6.59286	0.56779
370128245	5.90811	8.6683	1.27218	3.31305	1.92574	4.71195	5.62403	4.80822	6.57022	7.57513	7.5038	5.60215	3.4867	6.24796	9.06685	5.71551	4.87039	4.97179	10.7418	4.22902	9.26893	6.37376	6.39745	7.48074	9.29283	4.90909	4.76336	6.63286	8.06412	5.43684	3.95223	11.6147	3.65531	12.561	3.94617	2.70667	1.658	7.53289	4.63488	6.73567	2.92574	2.95003	9.65142	3.05798	2.26562	7.26871	8.36074	5.12236	0.38545
367736461	6.44523	8.79798	1.66934	3.22992	2.16583	5.27741	4.94907	3.62475	6.33249	6.94023	6.94242	5.66637	3.54944	5.49928	8.97713	5.33184	3.8066	4.87123	10.0921	3.92188	10.1038	5.90958	5.41057	7.09203	9.33652	4.14198	4.83149	6.01625	6.54889	4.80289	4.4881	11.8466	3.47176	11.1076	3.32455	2.44667	1.67326	7.42012	4.2337	6.80003	3.89389	2.10753	9.21493	2.83109	2.29387	7.51435	7.84287	5.46491	0.32565
CONTROL_SAMPLE_CSAS2 6	2.5904	8.35429	0.73452	2.97709	1.86244	4.68659	5.18539	4.64088	5.76518	5.63593	8.211	5.49637	2.68274	4.65046	8.60884	6.06332	5.13819	5.13441	10.8234	3.67397	9.50467	5.1486	4.85559	7.24367	7.70926	5.5452	4.46937	6.73729	5.88466	6.22229	4.87875	7.7252	4.75164	9.38147	2.91208	0.85732	1.33765	5.91038	4.6676	6.40466	2.86758	3.52169	9.50212	2.85822	2.95537	7.10168	6.71863	5.5381	0.18702
367693380	4.90558	8.55283	1.86205	3.61212	2.55552	4.99216	5.46777	4.59431	6.75357	6.00013	7.37997	5.65686	3.60473	6.11372	8.76919	5.58321	4.43867	6.0957	10.7195	4.55275	7.95963	6.04886	6.03595	8.01609	8.81942	4.30034	4.94353	6.27222	7.68511	6.53358	4.53314	12.0612	3.73026	11.829	3.35168	3.41584	1.86839	7.11556	4.5391	6.73213	1.94649	2.44266	9.51104	4.22425	3.05721	8.12069	7.9382	5.90403	0.47128
367700294	4.85194	8.4931	1.75474	3.10236	3.0762	5.47001	5.40619	5.45412	6.23452	5.87923	8.85621	5.6939	3.64391	5.44766	8.43532	6.34925	6.08108	6.35656	10.3935	4.7517	9.52836	5.7494	5.40342	8.27162	8.61307	6.27047	4.76869	6.51069	7.30142	5.98639	4.67067	11.7417	3.73713	9.59887	5.9078	2.40089	1.91908	7.19978	5.16999	6.95164	2.32613	2.55416	9.84949	4.02179	3.38757	7.78955	8.42543	6.1498	0.56047
367737214	5.42922	8.69517	1.88426	3.21931	2.6142	4.60186	5.00266	4.70475	6.38674	6.74496	7.48521	5.6828	3.42313	5.30239	9.31522	5.42917	4.61197	5.57231	10.3802	4.91366	7.97013	6.33596	5.68115	7.70228	8.70354	4.90182	4.54856	5.81483	6.91483	5.52239	4.32935	12.5678	2.96539	12.1897	3.35761	2.53499	1.92874	7.88907	4.85903	5.71855	2.57343	2.80446	9.64293	3.5055	2.91254	6.63434	7.18845	6.54009	0.54587
367694204	5.75021	8.72949	2.02504	4.07838	2.50695	4.85132	6.53119	5.15665	6.45557	7.24892	8.08113	5.72461	3.42948	5.89482	9.40516	6.09776	4.96688	6.37873	11.011	4.59466	8.02726	6.94132	5.63855	7.97889	8.55294	4.34541	5.39126	6.558	7.591	5.60164	5.10931	12.1134	4.13086	11.4188	3.63061	2.81538	1.99222	7.3652	5.0781	6.44359	3.16289	4.16364	9.6951	3.72239	3.1116	7.51408	8.0148	6.38381	0.47904
367708069	5.52894	8.57521	1.80959	3.54861	2.60433	4.49016	5.62154	4.67103	6.33316	6.79347	8.15846	5.60806	3.51628	6.22701	9.04918	5.59864	4.17904	5.93828	9.7708	4.77907	9.03313	6.06118	5.72084	7.24574	8.60582	3.90413	4.64238	6.11055	7.18182	5.47458	4.58488	12.3186	3.26286	10.8516	3.65554	2.68501	1.77609	7.73208	4.78887	6.27749	2.35271	2.52721	9.67488	3.97134	2.43621	7.14662	8.29404	5.89666	0.36241
370196313	5.63316	8.80187	1.82716	3.44306	2.42759	5.42716	5.94598	4.44163	6.50096	6.22126	8.0601	5.78504	3.98358	5.90362	8.16054	6.37513	5.55039	6.13075	10.7404	4.61722	9.63266	6.36404	6.17443	7.65597	8.79446	4.78036	4.73534	6.18932	6.79648	6.28033	4.91648	11.9404	3.15999	11.3957	3.54676	2.78682	1.76969	7.43504	4.50405	6.82077	4.65342	3.3084	9.9627	4.6029	2.42434	7.90911	8.15603	5.35147	0.71287
367693093	6.20998	9.02428	1.59753	4.04726	2.50972	5.59599	5.77965	4.7472	7.38831	7.72781	7.71076	5.89897	3.35588	6.59287	9.28234	5.99331	5.09524	5.67653	11.4972	5.44966	10.4779	6.39496	6.1461	7.88155	9.92502	4.64984	5.14896	6.78008	7.25217	6.30031	5.08241	12.8576	3.53312	12.3975	3.80998	2.86158	1.86843	7.9488	5.69798	7.5283	4.75424	2.75719	10.1595	4.40199	2.96657	7.74737	8.35042	6.60603	0.56547
367705516	6.2021	8.86024	1.94152	3.46069	2.62991	5.3178	6.05937	5.41826	6.83206	7.10856	8.55405	5.70903	3.93707	6.19649	9.0109	6.24598	5.94934	5.88355	10.5507	5.04719	8.6396	6.55532	5.94932	7.96471	10.7947	4.28614	4.4347	6.39687	7.98113	6.26053	5.0033	12.1525	3.67578	9.75942	3.63659	3.20065	1.84883	7.5797	5.43519	6.07762	3.92834	3.33399	9.96944	4.02593	3.46057	7.46298	8.34151	6.63905	0.64729
367693280	6.41912	8.71251	1.55076	3.67763	2.19736	5.3201	7.14216	5.28768	6.49958	6.84784	8.71072	5.77653	3.31203	5.3678	9.07691	5.84355	4.63774	5.82241	10.5533	4.52898	9.70862	6.18011	5.40749	7.90948	9.14199	5.02588	5.11446	6.62888	7.25129	4.88712	5.20679	12.3892	4.70759	11.1411	3.5004	4.27466	2.05929	8.03159	5.11484	6.21737	2.91948	3.21334	9.17154	3.78887	2.93796	7.7751	8.51968	6.08326	0.40931
367592953	5.9856	8.62365	1.47373	3.80857	2.16952	4.80164	5.95183	5.08152	6.62166	7.17263	8.21555	5.69763	3.61304	6.82086	9.37626	5.76904	4.57005	5.75988	10.2145	4.10507	8.48895	6.69488	5.84916	7.30088	11.4536	3.602	4.71626	6.47657	8.01627	5.69221	4.4473	11.7905	3.7371	10.7635	3.20446	2.27861	1.58358	7.83834	5.18042	6.43146	2.30813	3.39506	9.7514	2.84033	2.91169	7.06807	7.33588	5.52062	0.44863
367732234	7.55333	8.90026	1.47047	2.85851	2.44921	5.09448	5.36697	5.28382	6.48528	7.03827	7.17651	5.82984	3.37504	6.16281	9.07555	5.58706	4.29205	5.54838	10.7327	5.79596	8.16449	6.22258	6.26941	7.6182	10.1068	4.88433	4.63255	5.75696	7.17929	5.06452	3.8376	13.171	2.88678	12.7302	3.59816	3.14856	1.91839	8.85407	4.62255	5.94218	5.74555	2.30002	9.59094	3.88678	2.86238	7.17893	8.01285	6.27375	0.60778
370191915	4.67403	8.60341	1.70774	2.75813	2.4298	4.66128	5.12575	5.04216	7.01396	6.44259	7.52983	5.42501	3.3468	7.35207	8.51734	5.91998	4.46902	7.82344	9.5709	4.08063	8.33651	5.40533	6.20409	7.53493	8.33105	3.31127	4.6775	5.9924	8.37924	4.60629	4.0111	11.5225	3.94881	11.2156	3.28742	2.14368	1.64206	6.70775	3.44284	6.71377	2.32137	2.36983	9.06274	3.01273	3.02553	7.74811	7.56955	5.89179	0.4937
367708088	5.69635	8.47141	1.59641	4.98236	3.44615	5.50458	6.47663	5.2699	6.54024	6.63356	9.49812	5.36345	4.38063	8.14255	9.08494	6.70989	6.1875	7.30341	11.4415	5.17523	8.57743	6.81649	6.64916	8.46758	8.78032	3.99035	5.82825	7.414	8.60552	7.36508	5.3794	12.1059	5.0554	11.5203	4.64922	2.78233	1.77297	7.68653	5.69375	8.25237	5.09036	3.2522	10.5601	2.73241	3.29415	8.06871	8.65155	6.64303	0.45411
367707537	7.85167	8.81782	1.78675	3.75206	2.5231	5.31002	5.99852	5.08893	6.64898	6.85417	8.20321	5.81614	3.69995	5.82828	9.2996	6.10102	5.02134	6.2724	11.2307	5.34919	10.5686	6.49326	5.20007	7.63101	8.82327	6.50197	5.11698	6.53213	7.06972	5.52005	5.30462	12.7018	3.81517	11.5224	4.69144	2.88493	1.82956	7.07429	5.40332	7.09385	2.10623	2.6333	10.0813	3.56222	2.91632	8.16302	7.8269	6.45599	0.54525
370189475	6.59698	8.80874	1.54493	3.39659	2.28178	5.37175	5.42515	5.32754	6.96429	7.17314	7.48619	5.74325	3.71393	5.97051	9.2604	5.78973	4.82704	6.26502	11.4831	4.6932	5.99842	6.477	6.23407	7.96005	10.0456	5.13336	5.08981	6.27034	7.21225	5.36019	4.69212	12.2937	2.95724	12.2673	4.46448	3.05924	1.68081	7.67065	5.06529	6.96092	2.1087	2.49871	10.063	3.36218	2.72257	7.47442	8.62921	6.78553	0.57615
370127358	6.74115	8.89025	2.0112	4.46423	2.78616	5.69285	5.88285	5.2176	7.40522	7.30644	8.56532	5.8396	3.9757	6.30318	9.18905	5.97027	4.93894	5.4361	11.2614	5.62235	11.0644	6.96974	5.68653	8.04818	9.28289	4.89843	5.5192	7.06744	8.05402	6.63546	5.0089	12.6388	3.79758	13.0824	4.13408	3.16266	1.87878	8.18288	5.33448	7.53505	3.78965	2.90923	10.128	4.29405	2.98744	7.84784	9.3935	6.7442	0.60701
367694310	8.24354	9.06634	1.68328	4.54815	3.21745	5.9586	6.72301	5.46279	7.09161	7.40548	8.39257	5.46454	4.48526	7.16369	8.93585	6.29201	4.90704	5.46883	10.3162	4.31172	7.90293	8.09195	6.02421	8.605	10.4083	5.2556	5.53316	7.35336	7.87386	5.14017	5.714	12.3663	3.60623	12.9427	4.90075	3.86696	1.88396	7.33309	4.64145	8.31986	3.4547	2.02788	9.81673	3.06922	2.719	8.49486	8.04041	6.06626	0.69983
370189457	7.00445	9.15509	1.82645	3.31616	2.26139	5.40393	4.62206	4.73004	6.48951	6.90395	7.1421	5.81219	3.51897	6.0374	8.75847	6.04594	4.22512	6.07161	10.468	5.04455	6.95525	7.89655	6.02211	7.69569	10.1961	5.85603	4.29724	5.87151	7.19371	4.6533	4.50965	12.7522	3.70778	12.0688	4.48721	2.89019	1.88267	8.27742	4.76935	6.67833	3.19574	2.46658	9.45806	3.96724	2.43887	7.27351	8.34354	6.93379	0.89669
367705688	5.22101	8.8513	1.67993	4.29405	2.37756	5.12669	5.88914	5.32549	7.00776	7.40514	8.589	5.72352	4.13676	7.7852	9.26588	5.87834	5.41259	5.76517	10.5925	5.33705	9.06206	6.95941	5.76493	8.20516	9.16424	6.39293	5.76704	6.95199	8.59172	5.26148	5.02008	12.561	4.26634	12.6499	5.05813	2.95242	1.54415	7.47368	5.87667	6.62731	2.43255	4.21372	10.3124	3.29122	2.5467	8.12892	8.89372	6.69114	0.43231
367701234	4.92166	8.6948	1.75232	5.18276	2.77597	5.63857	6.98913	5.37003	7.36792	7.1749	9.75819	5.44231	4.33541	7.6463	9.21154	6.42352	5.32299	6.7248	11.1179	4.42371	9.04886	7.10379	5.57892	8.5027	8.82861	4.43664	5.96063	7.78538	8.38175	6.16229	6.07095	12.3431	5.91157	11.2168	5.19743	2.31114	1.72803	7.02968	5.01155	8.39809	4.55863	3.98712	10.5302	3.21084	3.24483	8.04807	8.70528	4.71901	0.50348
370195297	5.41221	8.75693	1.75636	3.73583	2.29799	4.64131	5.03496	5.53819	6.88636	7.65114	7.82148	5.65892	3.5501	7.10148	9.48946	6.07383	5.03332	5.8109	9.89124	4.61938	10.4921	6.34958	6.4069	8.25253	8.87941	5.21353	4.67613	6.09759	8.22741	5.79835	4.2408	12.085	3.09955	12.5202	3.50959	2.83812	1.92533	8.10037	5.20835	7.1107	3.68329	2.46024	10.1149	3.93338	3.05455	7.00741	8.27214	5.97588	0.52574
370187501	5.47487	8.98931	1.69405	4.04344	2.37586	5.53764	5.62383	5.28959	6.73689	6.50178	8.11516	5.96042	3.64986	6.36493	9.29433	5.93218	5.33717	5.85762	10.8003	5.12743	10.0112	6.50536	6.12894	6.62147	8.79614	4.65521	5.06943	6.50349	7.47311	5.91472	5.06707	12.5927	3.29036	12.0328	3.84931	2.20385	1.66514	7.26804	5.23727	6.8037	2.48527	2.57761	10.2244	3.8881	2.98407	7.53428	8.28951	6.23166	0.65111
367693785	5.38034	9.05593	2.48927	3.38157	2.87133	5.23125	5.90879	4.99019	6.6236	6.40914	8.67384	5.94059	3.86519	5.72845	9.16935	6.17698	4.94787	5.46855	11.1405	5.44998	9.91817	6.18833	5.83722	7.70728	8.8766	5.38568	4.7599	6.59478	7.64358	5.90889	4.8177	12.6696	3.09246	10.9646	3.90844	3.04247	2.04278	7.29785	5.07189	6.61542	5.23395	3.78679	10.0006	4.66062	2.66136	7.45303	8.79742	6.54954	0.82933
367694035	5.77916	8.86065	2.00153	4.15787	2.83667	5.29856	6.57003	5.5047	6.72995	6.42093	8.82599	5.87154	3.90529	6.40577	9.20507	5.79436	4.93947	6.56588	10.3014	5.52449	8.41407	6.26893	6.07223	7.86235	8.73093	4.98361	4.96925	6.52536	7.41014	6.03021	5.46243	12.6315	3.27516	10.1282	3.88313	2.8705	2.02772	7.21531	5.44296	6.90929	2.42829	2.93517	9.48997	4.35449	2.97235	7.93491	8.38876	5.92863	0.54809
370196332	5.81143	8.81742	1.71454	4.15075	2.53304	5.4709	6.09553	4.82494	6.35055	5.79925	8.15251	5.58132	3.40935	5.27977	9.05705	7.13386	5.82548	7.19959	10.9897	5.3853	8.70764	5.40945	4.97603	1.51554	8.65862	4.08429	5.02262	6.92406	7.09298	6.80555	5.32727	12.1722	4.52336	9.35046	3.78995	2.45097	1.91652	7.10061	5.76273	6.9857	2.32631	2.72365	9.63433	4.08705	3.65493	7.72811	8.05503	5.85363	0.93146
367693804	6.55935	8.80021	1.81404	3.41529	2.89105	5.46311	5.90963	4.96893	7.3445	6.04321	9.3003	5.80999	4.05742	6.24807	8.46468	6.20637	5.60971	5.32014	11.0955	5.484	9.65732	6.86706	6.46651	8.11915	10.9541	4.17927	4.89237	6.41312	7.561	6.166	5.26456	12.6481	3.93795	10.7523	4.1316	2.59309	1.86303	7.23753	4.55609	6.79223	4.43284	3.66393	10.0424	3.53874	2.94648	7.26037	8.01235	5.59037	0.58582
367705535	8.15746	8.64013	2.07656	3.87232	2.46094	5.32968	6.16505	5.12112	6.5878	6.93242	9.32486	6.50199	3.70255	5.55275	8.96932	6.33489	5.93371	6.22505	10.6824	5.90962	9.10157	6.69572	5.57243	8.0125	9.36171	5.03285	5.1739	6.68947	6.38905	6.8819	5.20066	12.5079	3.50082	10.9943	4.32244	3.43776	2.23116	7.5354	5.03252	6.40988	4.32854	3.50641	10.1228	3.52009	3.41769	6.90753	7.7298	6.75052	0.41013
370195257	7.20755	8.76803	1.88366	3.31057	2.72269	5.34136	5.46944	5.5659	6.92998	7.17854	7.40964	5.6452	4.04477	6.36442	8.25245	6.06009	5.08101	6.13022	9.55924	4.27813	5.79872	6.51597	5.44686	9.20304	10.2403	5.06146	4.95281	6.53543	8.09722	4.76206	4.8697	12.0483	3.67159	11.6128	4.08035	2.45583	1.72055	7.05593	4.29723	6.9625	2.28515	2.41987	9.73167	3.29804	3.15581	8.63367	7.74806	6.5778	0.43248
367695033	5.96341	9.00012	2.0149	3.60803	2.83667	5.14416	6.00467	5.18679	6.62474	5.8651	8.58531	5.8681	3.60246	5.91719	9.06281	6.3792	5.32839	5.54042	11.7341	5.26603	10.0238	6.44658	6.14912	7.97498	9.01582	5.02182	5.25448	6.66051	6.80681	5.59718	5.18856	12.3488	4.35593	10.9865	3.94121	2.33195	2.07452	6.77622	5.29024	6.64525	3.66121	5.16521	10.1007	4.33085	3.02024	7.91965	8.182	6.55748	0.62826
370194008	3.96019	8.71378	1.43151	3.97683	2.31741	5.37167	5.89991	5.73148	6.6517	7.13738	8.2832	5.75512	3.73743	6.72317	9.30316	6.12969	5.41535	6.48384	10.369	4.78433	9.01708	6.20916	6.27078	8.12547	8.91312	5.74426	5.17513	6.43536	8.31889	5.45382	5.15254	12.1795	4.33892	11.0098	4.379	2.20409	1.88749	7.70183	4.54987	6.69927	1.66491	3.17362	10.236	3.70442	2.9423	7.32309	8.45122	4.99348	0.55669
367695034	4.99261	8.8763	2.01256	3.89474	3.4444	5.29059	5.73285	5.07856	6.65506	6.98633	8.85978	5.61628	3.73155	6.00641	9.49043	6.18625	5.23722	6.85094	10.616	4.96348	8.84505	6.1975	5.9672	8.27639	8.41921	5.98407	4.97172	6.50345	8.13124	6.17975	4.80902	12.2994	4.24616	11.1133	4.21242	2.32514	1.92821	7.77543	5.28554	6.40121	2.29977	3.1707	10.0298	4.25654	3.53049	7.28485	8.30947	5.97089	0.51639
367706319	7.04521	8.84358	1.80749	5.39757	2.58089	5.61842	7.63562	4.69531	6.96725	6.17952	9.40029	5.64445	4.78277	7.09745	9.43884	5.9132	4.41959	6.34144	11.1277	5.16424	8.99035	7.11216	5.00868	7.90708	8.85487	5.03429	5.9116	7.72486	7.25905	5.41509	6.16631	12.8489	4.51019	10.5818	4.98583	2.57477	1.81044	8.17745	5.70278	8.30083	2.42907	3.33499	10.5818	2.56374	3.0997	7.87308	8.56644	5.84445	0.5155
367687122	7.01816	9.1005	1.81217	4.22242	2.56611	5.58818	6.0624	5.50023	7.42186	7.83718	9.15786	5.94841	4.16068	7.22543	9.26152	6.18879	5.14522	6.11691	10.4069	5.22417	9.14271	6.86754	6.26063	8.36854	10.9837	6.53349	5.19529	6.82309	8.20066	5.80813	4.68842	12.866	4.58392	13.3891	4.94936	3.58158	1.9829	8.18208	4.88089	7.55037	4.10641	2.09883	9.81742	3.67897	2.95816	7.82285	8.84053	7.09052	0.68272
370189477	8.32445	8.77408	1.8493	3.30492	2.35352	5.36272	5.10972	5.50242	6.84464	7.30574	7.47766	5.77029	3.50551	6.1597	9.28653	5.84236	5.0401	6.11252	10.4532	5.07967	7.16366	6.63994	5.51471	8.14846	10.3857	4.12397	5.22914	5.92218	7.55883	5.35645	4.66376	12.2741	3.41421	12.2449	3.91706	2.43231	1.76008	6.8723	5.14856	7.03005	3.50299	3.24014	9.55679	4.01308	2.78711	8.01516	7.61866	7.53737	0.47353
367731657	4.61954	8.48084	1.73774	4.60683	2.7328	5.586	6.48264	5.66096	6.91807	6.02751	8.72185	5.71001	4.15079	6.8521	8.85485	6.0999	5.11546	6.82288	10.4109	4.38878	8.48811	6.51085	5.68895	7.99177	8.05547	4.91268	5.29218	6.81247	7.98843	4.98774	5.24919	12.1221	3.91507	11.9602	4.48952	2.35901	2.01764	6.82973	4.65733	7.17691	1.82913	2.51928	10.0771	3.32692	2.87794	7.97086	7.81392	5.29409	0.7145
367699736	8.67542	8.59756	1.21999	4.63053	1.96058	5.78015	6.02771	5.39241	7.1702	6.91061	8.37704	5.55467	4.24718	7.18436	9.37956	6.09991	4.66384	6.33968	10.6818	3.773	7.78028	7.24968	5.42111	8.44864	10.2593	6.50625	5.33204	6.86371	7.26396	5.23445	5.40446	12.2224	4.12023	13.1464	6.0493	3.0605	1.75682	7.16921	4.5879	7.80084	3.00249	2.12934	9.85114	2.69078	2.90571	7.71832	8.69741	4.90768	0.29549
370196043	4.35814	8.59323	1.73512	4.72023	2.82489	4.49566	5.47248	4.73655	6.60119	6.97393	8.39668	5.74371	3.64229	6.50759	9.40251	5.87469	4.88586	5.54065	10.6272	4.30569	8.51984	6.04664	6.35788	8.15812	8.78754	4.05777	5.12193	6.81021	7.98654	5.79561	5.06805	11.9367	4.21544	12.3575	4.17136	2.80273	1.79359	6.97747	4.65349	7.13839	2.44837	2.57937	10.1264	2.62985	3.2393	7.10993	7.54759	6.12568	0.46944
367736556	7.10754	8.90589	2.07432	3.98054	2.81135	5.70669	6.25123	5.50739	6.72988	7.1436	8.09751	5.74685	4.2427	6.76691	8.9649	5.53244	4.42026	5.57734	9.96133	5.58113	7.7993	6.82504	5.6972	8.29942	9.84055	6.19245	5.19493	6.28174	7.3701	4.83566	4.90788	12.8301	3.58251	11.4235	4.77134	3.35933	1.97337	8.65882	4.49217	7.85131	3.92257	2.47189	10.142	3.60884	2.27566	7.91839	8.33163	4.68582	0.53751
367737250	7.9825	8.91185	1.72748	4.0052	2.44236	4.89008	6.58128	4.93759	6.96307	6.67279	8.33161	5.78713	3.89326	6.15297	9.48654	5.72913	4.99416	5.89293	10.0181	5.05771	9.64895	6.89745	6.21613	8.20816	9.67785	5.01747	5.12248	6.63567	7.15972	5.83263	5.49188	12.6826	3.76664	10.7685	4.06694	2.87555	2.126	7.78208	5.67201	6.70697	4.3318	2.49978	9.97239	3.41035	3.0043	7.69163	7.73664	6.64505	0.49166
367737120	6.49889	8.65242	1.65742	4.71939	2.53151	5.84176	5.61322	4.87284	6.86479	6.18044	8.42424	5.58422	4.54565	7.81721	9.11887	6.10288	4.12011	4.92579	9.89869	3.98219	8.31315	7.39545	5.02048	8.07531	9.727	5.37462	5.42069	6.99072	7.16455	4.69326	5.33706	12.0185	4.26092	11.9974	4.55158	2.42236	1.89708	7.48599	5.0592	7.57444	3.83459	2.09971	10.0688	3.69275	2.66077	8.18627	7.97759	5.82147	0.47092
370194027	6.44842	8.82375	1.4785	3.45813	2.3648	5.42659	5.86158	5.04348	6.60063	7.55453	8.19595	5.75702	3.74555	6.21048	8.91717	5.81467	4.92158	6.31297	10.224	5.30009	7.835	6.632	5.65839	7.88037	10.2551	6.15041	4.60647	6.34905	7.53206	5.91113	4.34418	12.4316	3.9298	11.9267	4.30678	2.65799	1.97175	8.32074	4.76931	6.94475	2.5671	2.44847	10.0497	3.73652	2.74984	7.40631	8.22467	6.22895	0.62713
367715851	8.23678	8.71454	2.15731	4.10545	3.07705	5.49868	6.11326	5.38098	6.72744	6.32215	8.8255	5.94414	4.09129	6.1385	9.21579	5.82963	5.61713	6.79365	10.6795	5.11601	10.3283	6.75815	4.94625	7.83854	9.0251	4.93429	5.18325	7.26905	6.74869	5.98873	5.88294	12.4445	4.27238	10.6149	3.71412	2.95386	2.19095	7.25982	5.88047	6.58427	6.21883	3.66316	9.99592	3.99382	3.65653	7.90517	7.72355	6.06701	0.57688
367694190	7.06329	8.9629	1.80631	3.02502	2.56828	5.17562	5.17438	4.93983	6.32451	7.00264	7.59701	5.94637	3.55556	5.96675	9.34762	6.35312	4.68324	6.03144	11.0832	4.92677	8.0927	6.57324	6.40896	7.44512	9.90808	6.22138	4.53748	5.92638	7.16971	5.61205	4.24972	12.5999	3.35252	11.4364	4.36599	2.96666	1.96757	7.2325	4.66629	6.72931	4.35391	2.60501	9.31146	3.10095	2.95368	7.39966	8.60578	6.40215	0.55161
367693401	2.8324	8.79041	1.87572	4.08869	2.46035	5.1563	6.35826	5.01743	6.64882	6.91959	9.69815	5.81778	3.50744	6.93149	8.45337	5.6568	5.32574	7.15508	10.2144	4.36444	9.42313	6.26074	5.58215	8.27582	9.12882	4.56238	5.16226	6.45125	8.13158	5.50467	5.18596	12.4525	3.65878	10.5942	3.99759	2.46724	2.02482	8.08237	4.76972	7.05352	1.31395	2.14553	9.90748	2.92682	2.98834	7.79007	8.10931	6.44948	0.39313
370195984	6.82444	8.88089	1.65694	3.22145	2.1866	5.78033	5.39195	4.78975	6.73306	7.22355	7.99641	5.57796	4.21835	5.99506	8.59421	6.06132	4.54508	4.65383	10.81	5.13919	9.09969	6.06708	5.59903	7.90909	9.32281	4.84256	5.05919	6.13971	6.69286	4.72358	4.66855	11.8087	4.14776	11.7242	3.9396	3.53041	1.62695	7.46048	3.98226	7.46396	3.87059	2.12281	9.83453	3.39029	2.58187	8.46023	7.53706	6.05084	0.55239
367708070	5.64344	8.49167	1.42843	4.02628	2.68549	4.80955	5.76825	4.99148	6.6462	6.32603	8.64097	5.71478	3.70651	6.65294	9.29428	6.00153	5.39445	6.23519	10.7289	4.65949	8.7951	6.23055	5.6874	7.90197	8.47392	3.68174	4.98077	6.60476	7.70746	5.64924	4.99006	12.0049	4.3538	10.5446	4.12592	2.44051	1.73217	6.81378	5.32328	6.54872	1.99177	3.44384	10.0777	3.50987	3.26664	7.21387	7.18139	6.03701	0.36304
367737117	5.79516	8.57485	1.83181	3.25572	2.39773	4.64185	5.45185	5.44825	6.55931	7.05226	7.34531	5.61326	3.68314	6.06176	9.15835	6.05426	4.78142	6.15035	10.1765	4.58761	8.53698	6.5001	5.85719	7.59057	9.65622	4.27	4.6805	6.1506	7.22076	5.51039	5.03405	12.2945	3.66382	11.6009	3.70644	2.81271	1.78487	8.15919	4.71361	6.48703	3.96717	2.95372	10.097	3.85611	3.53016	6.95402	9.34866	5.97378	0.46413
367700351	6.08722	8.66407	1.97496	6.47226	3.0475	6.29049	7.73582	4.89039	7.02363	6.25659	9.79531	5.35949	5.19079	7.68344	9.13047	6.33364	5.18325	5.32291	11.705	5.61707	9.79919	7.21229	5.34994	8.28853	9.38877	4.47103	6.5981	8.47517	7.24846	6.09072	7.10251	12.8335	5.04586	10.4891	5.22587	3.45418	2.07923	7.83203	5.66891	8.95789	3.54252	4.00374	10.7767	3.12208	4.09284	8.57917	8.83382	6.54695	0.56627
370194028	6.19603	8.77938	1.71292	4.01641	2.81351	5.41302	6.18454	5.36394	6.63821	7.35446	8.74361	5.80423	3.8025	6.46559	9.28948	6.20986	5.49423	5.32249	11.1409	4.76672	7.83442	6.7173	5.90307	7.80302	10.5022	6.39119	4.79699	6.70272	7.41125	5.99874	4.79348	12.5898	4.19328	14.1642	6.2527	2.90789	1.64319	7.5973	4.70886	7.04772	4.40303	2.90672	10.159	3.56327	2.47003	6.80798	9.39725	6.19549	0.48078
367693211	4.77213	8.54237	1.7833	3.49325	2.38787	5.09324	5.95416	5.15265	6.79089	7.3135	7.97764	5.76242	3.63917	6.30346	8.95103	6.31474	4.86743	5.73641	10.5057	5.00588	9.74567	6.53412	5.7787	8.04971	8.85073	5.77264	4.79911	6.44849	8.10032	6.2413	4.83968	12.4425	4.08252	12.0749	3.99149	2.88677	1.77044	8.12377	5.17184	6.51293	3.90383	3.8604	9.73002	4.22517	3.21331	7.39955	8.42663	6.32587	0.64222
367732136	6.23547	8.62753	1.73415	3.30608	1.96729	4.82708	3.74515	5.54922	6.52359	5.6843	7.40656	5.53352	3.5133	5.09089	8.82813	6.08621	4.9156	5.47987	10.3652	4.81394	6.79815	6.39796	6.0358	6.51101	8.50238	3.73174	4.52314	6.26145	6.81903	5.91474	4.39436	11.9751	3.3652	11.6211	3.16403	2.61732	1.87928	7.39259	4.49788	6.15837	3.64563	3.0487	9.5362	3.73643	2.68009	7.43011	7.2209	6.29452	0.4777
367694971	6.9877	8.8483	1.51958	4.09819	2.12045	4.58958	5.52558	5.70286	6.62847	6.92791	7.85673	5.73171	3.53668	5.51184	9.2303	5.72348	5.03972	6.29868	10.3652	5.68699	10.5085	6.70589	5.76318	7.87852	9.25553	4.71176	5.28163	6.23501	7.75003	6.30903	4.66658	12.6678	2.92633	12.0183	3.44688	3.21595	1.73729	8.27161	5.6433	6.23619	2.95085	2.48737	10.0077	3.61111	3.38134	6.79414	8.06625	6.10201	0.60509
367693209	4.73542	8.54805	1.61059	3.55042	2.3419	5.48927	7.01227	4.42555	6.33059	5.97769	8.40963	5.69783	3.84346	5.95897	8.95023	6.26936	5.45972	6.30502	10.1617	4.37794	9.00009	5.82315	5.42264	7.71535	8.56256	5.53069	4.66858	6.56431	6.45531	8.14318	5.36962	11.0669	4.70102	9.81397	4.26806	2.41042	1.97189	5.95332	4.28268	7.00184	3.62761	3.29708	10.0454	3.68976	3.35468	7.53396	7.0073	5.62855	0.4424
367732873	5.51676	8.47205	1.58142	4.12433	2.36939	5.4206	6.36597	5.07718	6.83123	6.17219	8.8552	5.60704	3.84474	6.76478	8.85598	6.02098	5.97502	7.67991	10.4189	4.53181	9.0595	5.95185	5.15521	8.02049	8.31111	3.78584	5.43955	6.91764	7.91872	6.6404	6.01221	11.3609	4.85868	10.4173	3.84421	2.25492	1.81337	6.72908	4.78026	6.9085	2.40987	3.4307	10.3081	3.74699	3.18001	7.73233	7.49066	6.54253	0.48517
367694053	7.16975	8.8073	1.7342	3.26522	2.29342	4.82872	5.82515	5.10198	6.30704	7.76371	7.56726	5.52756	3.54452	6.44548	9.46649	5.90936	4.82695	5.49981	10.552	4.36079	8.43845	6.75757	6.16599	7.5979	10.0844	5.61853	4.66568	6.39185	8.02046	5.11098	4.1688	12.1919	3.25145	13.7927	4.06575	2.67633	1.79908	8.21172	5.27571	6.63316	3.3464	3.6809	9.82882	3.41907	2.61161	6.78011	7.96319	4.92594	0.42439
370194009	6.44488	8.57359	1.7542	3.37743	2.61126	5.38124	5.32622	5.04534	7.21232	7.42645	8.17395	5.63172	3.61977	6.39915	9.40835	6.02722	4.76642	5.82282	11.3699	4.79028	7.58086	7.14743	6.12902	7.99014	9.76364	6.36202	5.57073	6.34078	7.56998	5.89427	4.73451	12.424	3.79918	12.9907	5.82186	2.7115	1.68188	7.84189	5.1904	6.74475	4.3019	3.2723	9.88448	3.79337	3.13449	7.38341	9.10403	5.04992	0.45767
367731923	6.26412	8.59378	1.66391	3.83323	2.53282	5.0173	5.83432	4.98304	6.62601	7.18692	8.33582	5.57402	3.86582	6.08987	9.36473	5.95853	5.06958	6.00123	10.452	4.50967	8.86081	6.81962	5.69841	8.29385	8.80353	5.9764	5.07093	6.63532	8.12089	6.22118	4.93315	11.9986	3.81949	11.1725	4.39136	2.58755	1.73639	7.29934	5.52186	6.60418	3.20141	4.17317	9.78066	3.69214	3.06651	7.19907	8.02386	6.58851	0.39665
370128071	6.01179	8.61483	1.38752	2.85467	2.34433	5.25397	5.63595	5.19318	6.65778	7.63758	8.33047	5.87121	3.71159	6.53066	8.63102	6.30174	5.75359	5.72579	10.5793	4.99174	7.95971	6.54206	6.07029	8.31131	10.1292	5.89555	4.9308	6.23223	7.97633	6.00034	4.18485	11.7328	3.89289	12.8758	4.09874	2.64414	1.47661	7.18517	3.92806	6.97185	2.86254	2.49933	10.0362	3.77387	2.88961	7.41001	8.01109	5.91556	0.80562
370196392	6.39216	8.73939	1.98176	4.11294	2.62896	5.68418	5.57077	5.22115	6.65326	7.29289	9.03733	5.53956	4.22363	6.39189	8.39069	5.7412	5.13058	5.77271	10.0804	4.70963	7.81414	6.49258	5.59907	8.28095	10.5404	6.36941	4.94593	6.58327	7.69023	4.54414	4.88855	12.2023	3.99737	11.5552	7.01026	2.90177	2.00093	7.4818	4.09967	7.55004	5.1143	2.2875	9.99663	2.76699	2.34078	8.59611	8.84164	6.99354	0.71717
367737269	6.59212	8.86871	1.52846	3.31114	2.30762	5.5037	5.20367	4.80855	7.18687	7.13123	7.41769	5.72029	3.1861	5.91378	9.27391	5.94017	4.77659	5.69786	10.5987	4.55635	7.10679	6.31306	5.95325	7.80106	10.1119	4.67141	4.62049	6.6348	7.54188	5.06872	4.54007	12.212	4.23494	12.5401	4.00934	2.20715	1.63148	7.88892	4.91616	6.43076	2.70643	2.54981	9.45086	3.70425	3.19497	7.61182	7.22178	5.18708	0.35925
367699790	5.1313	8.5621	1.72894	3.77999	2.13335	5.29479	6.19873	5.04944	6.14223	5.79169	7.93831	5.65616	3.41386	5.51747	8.70323	5.7329	5.36662	5.93453	10.8896	4.88483	8.90712	5.91686	4.63692	6.598	8.73437	3.6195	4.72175	6.73758	6.09799	6.01167	5.49036	11.9494	3.7125	9.35731	2.83099	2.44142	1.83791	7.10261	5.17771	6.32168	3.41834	3.65572	10.2067	4.17626	3.27645	7.42112	7.19074	5.80523	0.40162
367694513	7.18883	8.83464	1.17528	3.0245	2.40442	5.41579	4.90491	4.71886	6.83914	7.62921	8.88934	5.6575	3.3363	5.62703	8.7223	5.73796	5.10516	6.39042	9.78573	4.74976	7.37792	6.6219	5.3407	8.23775	10.382	4.1486	5.0016	6.33361	7.34996	5.71923	4.51381	12.4753	3.51153	12.6089	4.01022	2.93869	1.52581	7.59901	4.87135	7.01169	1.82701	2.63012	9.81986	3.09653	3.34286	7.72871	7.92025	5.73516	0.42732
367737290	6.36704	8.86655	1.63565	3.95321	3.02863	6.00179	6.2605	4.61998	6.6622	7.20112	9.04516	5.61512	4.5014	6.76191	8.62685	6.2434	4.58533	5.41021	10.3374	4.51565	6.91359	6.76907	5.83119	8.06914	9.53414	6.05613	5.02135	6.90064	7.77475	5.00442	5.09638	12.4077	4.0385	11.4589	5.73793	3.8411	1.91907	7.52855	4.75696	7.35306	3.5908	2.35006	9.82062	3.50637	2.56042	7.9997	8.92637	6.17081	0.44968
370196814	6.15712	8.82552	1.69289	2.52196	2.51952	5.14723	5.27166	5.08995	6.81825	7.52522	7.27656	5.6649	3.48795	5.56517	9.22251	6.0393	4.54174	5.57323	10.4739	4.86565	8.76664	6.1694	6.33798	7.75188	10.5075	4.70639	4.53741	5.79179	7.76284	5.85797	3.75459	12.0873	3.17714	13.2773	3.87443	2.43367	1.89593	7.95267	4.39918	6.56934	2.7976	2.57417	9.7325	3.3877	2.67865	6.17338	7.38365	6.39101	0.66626
370196754	5.87516	8.73186	1.82105	2.53453	2.40375	5.01496	4.66487	4.33015	6.67025	6.65894	7.31747	5.76405	3.66511	5.56057	8.67522	5.54917	4.4166	5.0783	9.93671	4.70752	6.77058	5.809	5.41243	7.83188	9.49549	5.39238	4.26505	5.91493	6.71239	4.91055	4.17077	12.6401	3.69987	11.3171	3.53681	2.57658	1.86497	7.21414	4.05316	6.16999	3.89957	2.55697	9.18874	3.41286	2.46406	7.65353	7.99415	5.61278	0.38863
367693170	4.3159	8.71134	1.92899	3.76871	2.53208	5.50978	6.25592	4.63201	6.54884	6.91597	8.70034	5.56275	3.56897	5.97732	8.70299	6.21107	5.67724	6.45139	10.2378	4.61496	9.32749	6.28227	6.19729	7.8976	8.84672	5.34577	4.57744	6.5265	8.03186	5.91482	5.02084	11.5437	4.21725	11.4161	3.96892	3.40673	1.85704	7.65305	4.95063	6.85774	1.97749	2.92918	10.0341	4.05651	2.59954	7.9288	8.64407	4.41079	0.37249
367701428	7.51314	8.95141	1.77952	3.03008	2.0672	5.3571	5.33014	4.64517	6.47683	6.14942	7.49631	6.00853	3.55067	6.04929	9.14724	6.05382	5.25934	6.06721	11.5134	5.43748	9.25252	6.39692	6.63322	8.28607	8.97707	4.91959	5.23933	6.29115	6.99847	6.05807	4.83457	12.4891	3.42781	11.213	4.14575	2.44977	1.69049	6.86802	4.7397	6.61358	2.69227	3.466	9.98996	3.92459	2.79414	7.24015	6.80216	6.63008	0.525
370194601	5.70528	8.87818	2.02852	3.85902	2.72712	5.1769	6.387	4.76564	6.93479	7.14676	8.53341	5.88121	3.89335	6.66751	9.42847	6.4903	4.95955	4.92282	11.0869	4.75371	8.20237	6.53307	6.58999	7.97145	11.0478	6.18298	5.18097	6.77649	7.86706	5.72504	4.93505	12.2975	3.91956	11.8317	4.37788	2.74603	1.84594	7.91498	5.584	7.21569	4.50085	3.71735	10.0385	4.39315	3.22324	7.84	8.93782	6.00355	0.6093
367702863	5.85911	9.01172	1.96098	3.73364	2.84307	4.8931	6.33141	4.98169	6.12034	6.10385	8.87268	5.90022	3.56421	5.75158	9.49098	6.12352	5.5364	5.43828	11.2575	5.37435	8.12579	6.23048	6.67011	8.06692	8.89741	3.44017	5.04418	6.62965	7.11925	6.66261	5.26062	12.2562	3.81176	10.0496	3.55166	2.71287	1.76311	6.98161	5.99093	6.23418	3.35701	3.50058	9.96027	3.71704	3.16399	7.66091	7.85821	5.61465	0.59853
370187467	6.98882	8.92186	2.07817	3.47304	2.45937	5.99486	6.12102	5.19248	7.21637	7.43676	8.1844	5.88817	4.16338	6.36253	8.91763	6.42918	5.08583	6.70858	11.2099	5.55282	10.9787	6.74748	5.70189	8.48005	10.2054	4.36453	5.47856	6.63449	7.29477	5.43319	4.96786	12.5015	4.11688	11.8747	4.09324	5.19337	2.30938	7.9888	4.87415	6.86064	4.37169	3.37352	10.0479	4.16384	2.7504	8.47371	8.4104	6.36694	0.7747
367694034	4.74793	8.68353	1.96953	3.78214	2.43768	4.77023	5.39042	4.89475	6.84065	6.80155	7.92299	5.65215	3.82676	6.21844	9.22041	5.9649	5.01734	5.14493	10.565	4.4853	6.9048	6.44473	6.11547	7.4478	8.72967	5.03295	4.68205	6.20687	6.66153	6.24833	4.40155	12.1934	3.22295	11.21	3.77593	2.64119	1.64339	7.55237	4.96733	6.57486	2.31566	2.80101	9.98976	4.07141	2.75624	7.14452	7.46256	6.24986	0.5578
370193240	7.46913	8.9925	2.0076	3.48451	2.60051	6.08049	6.0638	5.13625	7.09384	7.21486	8.46098	5.86437	4.13625	6.53477	8.93978	6.07726	4.96078	5.12378	10.2294	5.04017	9.50692	6.52351	5.76456	8.2309	9.93643	4.71402	5.12123	6.68587	7.47512	5.79638	4.59211	12.5041	4.26999	10.7833	3.72938	2.68304	2.01221	7.50087	4.93438	7.1711	6.26324	2.13525	10.0143	3.14139	3.08152	8.33228	8.3528	6.07884	0.69944
367732687	7.19018	8.65658	1.83413	4.39806	2.92473	4.92921	6.08335	5.43636	7.02773	6.55604	9.04448	5.7675	4.01971	6.88065	9.53501	6.02351	5.61093	6.42488	10.9423	5.20241	7.34852	6.92422	5.82986	8.40106	9.41836	6.5024	4.93457	6.76574	8.21891	6.81719	4.99495	12.481	3.21533	12.3262	5.66921	3.20203	2.16113	7.59309	5.04586	6.71459	3.67146	3.00406	10.3755	3.28545	3.2871	6.76292	8.86905	6.48964	0.43558
370127475	4.25077	8.84916	1.62603	3.26091	2.39679	5.57406	5.41584	4.91382	6.68384	7.24592	7.59884	5.6232	4.15405	5.97033	9.19481	5.45308	4.28495	7.91165	9.66058	3.81439	5.43661	6.14636	6.3585	8.34886	10.2343	4.25183	5.56962	6.59328	7.84624	5.29434	4.82529	11.6761	3.93879	11.1163	3.80897	2.67068	1.85311	7.0133	4.19039	7.31355	1.77638	1.91111	9.89869	3.52548	2.384	7.80073	8.13782	5.32578	0.21136
367708089	6.7876	8.77474	1.86581	4.05777	2.5332	5.27355	6.07767	5.4704	6.75651	6.7514	7.65398	5.88557	3.50218	6.34551	9.55237	5.81416	5.13149	6.54033	10.1693	5.21896	9.71226	6.5549	6.17971	7.7057	8.98263	5.92221	5.05253	6.40051	7.72042	6.04755	4.82762	12.6926	3.53478	12.0916	4.01126	2.97282	1.86388	8.18489	4.93361	6.61524	2.39338	2.78467	9.92953	3.71938	3.00506	7.10626	8.24348	6.20702	0.60991
CONTROL_SAMPLE_CSAS2 3	2.1102	8.33262	0.67087	2.45084	1.98815	4.32566	4.93215	4.30996	5.64564	5.19259	7.92318	5.42314	2.27842	4.23618	8.35755	5.75024	4.66528	4.82816	10.7228	3.30515	9.11075	4.85504	4.69504	7.01593	7.55182	5.25504	4.11968	6.43117	5.54557	6.0564	4.67947	7.47472	4.1068	8.68679	2.51687	0.91112	1.25862	5.6188	4.28522	6.05004	2.7422	3.44072	9.33549	2.78203	2.82277	6.7447	6.40157	5.2601	0.27668
370194433	7.61757	8.96343	1.45285	2.65114	2.572	5.16187	4.965	5.0868	6.29596	7.17005	7.38285	5.65528	3.18929	5.80655	9.14301	5.62732	4.77831	4.87769	10.1793	5.3264	7.68488	6.61477	6.44175	8.0397	11.0143	5.91873	4.41165	6.24649	7.48084	5.54673	3.97296	11.8325	3.41873	12.7116	4.55474	2.66135	1.65703	7.09754	4.48493	6.71358	3.3629	1.76443	9.32226	4.16943	2.76722	7.51127	7.30384	5.76226	0.43526
367694597	7.83005	8.54068	1.88928	3.68889	3.06859	4.93939	5.65769	4.87675	6.47715	6.04996	8.90708	5.66789	3.61766	5.28269	9.05218	6.21209	4.86282	5.60139	10.5864	5.22051	9.16936	6.333	4.3126	7.30813	9.01333	4.72512	5.0484	6.48153	6.31839	6.29963	5.24895	12.3847	4.05861	10.4297	3.79413	2.91106	1.96359	6.73705	4.99902	6.23268	2.63106	3.55328	10.062	4.15369	3.16843	7.57963	7.00766	6.50769	0.47108
370188806	5.67361	8.90756	1.67721	3.18861	2.12592	5.04106	5.2888	4.6802	6.46764	7.08492	7.22063	5.86483	3.26224	5.54696	9.04164	5.30553	3.96521	5.45601	9.93449	4.73213	9.68128	5.99141	5.50663	7.22619	9.5477	4.77926	4.5622	5.80575	6.58604	5.50924	4.74046	12.699	2.99487	11.5108	3.47601	2.7998	1.96662	7.88118	4.64727	6.43672	5.60314	2.0025	9.58153	3.57756	2.99621	7.35741	7.83614	4.54633	0.5353
367587468	5.06009	8.54397	1.40788	3.89807	2.29866	5.39424	5.58252	4.85253	6.40276	5.53216	8.49171	5.62616	3.48574	5.67617	8.70424	5.51691	5.45581	6.32993	10.5462	5.2892	9.23368	5.70128	6.77571	7.74716	8.50903	4.14178	4.83598	6.42968	6.07654	6.7802	4.96193	12.2359	3.21369	10.5067	3.58588	2.49691	1.84457	7.52495	4.84575	6.3855	2.27443	2.84969	9.91564	2.8349	2.80271	6.74116	7.51226	5.21386	0.42225
367707606	6.5382	8.78541	1.96138	3.52674	2.50793	4.78567	5.5595	4.69493	6.56344	7.23876	7.99188	5.83376	3.53706	5.7949	8.78975	5.55521	4.8776	6.13265	10.6486	5.15481	9.38608	6.66269	6.12662	7.22483	9.41091	4.29427	4.90592	6.24825	7.51536	5.72552	4.55362	12.4241	3.13333	12.3996	3.40885	2.84817	1.8292	8.07684	4.96465	6.30152	3.22958	3.8229	9.89915	3.86951	2.93322	7.199	8.30897	5.95058	0.56363
367732623	7.47172	8.49836	1.80172	3.90754	2.49389	4.73825	5.74419	4.95133	6.54762	6.37699	8.43694	5.67744	3.68675	5.95773	9.2361	6.11239	5.27714	5.2561	10.571	4.73306	7.33835	6.7935	5.75859	7.57617	9.14372	5.18754	4.73637	6.67272	7.11052	6.44524	5.18808	11.8862	3.31566	10.9892	4.25956	3.30209	2.04213	6.9233	5.20428	6.546	2.70329	3.39658	9.98267	3.48631	2.95047	7.14351	6.98165	5.14426	0.41118
367692923	5.64167	8.67826	1.58301	4.16836	2.26493	5.46528	5.63122	4.86584	6.61429	6.1636	7.42108	5.5975	3.99973	7.18006	9.44514	5.93674	5.45047	5.79005	10.2187	4.96274	8.32019	6.61432	5.39595	7.96437	8.90645	6.11275	5.20146	6.64719	8.08737	7.05857	5.39997	12.1854	3.4607	12.7419	4.15619	2.89302	1.97896	7.3223	6.5066	6.87123	4.89766	2.38154	10.3884	3.43767	3.59691	7.87475	9.04594	6.44575	0.4656
370196331	7.10655	8.77535	1.88513	3.42302	2.5864	4.64702	5.14839	5.73311	7.05429	6.97816	8.2303	5.76996	3.63585	5.74595	9.03825	5.67512	4.47854	6.41555	10.4904	4.34301	7.49882	6.73398	5.89269	7.8792	9.4233	5.2769	4.98057	6.20995	7.40872	5.67581	4.13829	12.7099	2.93941	13.2628	4.20334	2.57881	1.9488	8.02791	4.4669	6.69728	2.97484	3.29917	9.96394	3.86935	3.24797	6.87624	7.95741	6.90053	0.4083
370186522	6.51246	8.68635	2.21733	5.38696	2.32067	6.10376	5.67211	5.343	6.77087	7.0304	9.29686	4.76178	5.92033	8.9621	7.47204	6.91641	4.47432	6.97956	10.1039	2.68208	7.78539	7.57561	6.03473	8.61041	10.4753	3.77992	5.49597	7.69571	8.30664	3.969	5.63913	12.1866	3.3751	13.4838	5.07549	3.33212	1.94554	7.4908	4.34355	9.68158	5.68393	1.67112	10.1916	3.00837	2.61155	8.78835	8.59066	5.74553	0.46976
CONTROL_SAMPLE_CSAS2 4	2.15827	8.26695	0.7519	2.44964	1.7561	4.31513	4.93537	4.34261	5.55151	5.14483	7.89334	5.38965	2.39846	4.19661	8.34527	5.67975	4.6286	4.83247	10.6312	3.19371	9.05757	4.92177	4.69117	7.00272	7.52786	5.29771	4.0725	6.39658	5.54053	6.05076	4.70809	7.46701	4.09863	8.65501	2.5198	1.02801	1.29094	5.61271	4.294	6.04216	2.91391	3.40115	9.26732	2.70972	2.87089	6.90188	6.37925	5.06681	0.25424
367707179	4.22735	8.72896	1.59344	3.45528	2.51075	4.93155	6.43674	5.18612	6.34708	6.6639	8.03955	5.7574	3.70515	6.05083	9.28703	5.96684	5.34386	5.53581	10.2734	4.95029	9.3788	6.18815	5.83589	7.86615	8.36614	6.1058	4.88561	6.41171	7.16398	6.60468	4.84348	12.2862	3.03811	10.4773	4.28023	2.24044	1.80063	6.7662	4.89651	6.44092	3.68392	2.88312	10.1527	3.92025	2.75417	7.18328	7.95159	6.45156	0.48076
367731989	6.83709	8.73766	1.59813	3.75904	2.44687	5.40815	6.3716	5.35337	6.57414	7.27359	8.80419	5.68053	3.63523	6.72706	8.87718	6.43133	4.8084	6.33119	10.1759	4.76123	8.40384	6.73986	5.5453	8.16776	9.79456	4.53287	4.80495	6.39829	7.74478	5.79757	4.81846	12.4584	3.66608	11.8766	4.30516	3.0414	1.91599	7.49291	4.69882	7.05435	2.89014	2.70783	9.64901	3.58564	3.0133	7.51005	8.08633	5.9481	0.50667
367699716	4.62033	8.68733	1.38229	4.4055	1.94405	5.57977	7.00631	5.28499	6.99728	6.17623	9.09409	5.73895	3.90577	6.92807	9.16261	5.92739	5.26755	5.98148	10.8133	4.06499	9.06082	6.71008	5.38386	7.96361	8.63012	5.46231	5.31652	7.07715	7.59362	5.75463	5.95397	11.865	4.21417	9.5699	4.63787	2.28325	1.6792	6.54045	4.60353	7.13146	3.29039	3.16179	10.2224	4.11147	3.24643	8.07136	8.04853	5.78316	0.43228
367693072	7.10218	8.79755	1.68648	3.89854	2.16707	5.69342	5.51119	5.06158	6.69958	6.73843	7.3946	5.69921	3.945	5.9635	9.05187	6.28551	4.65401	5.40545	9.85235	4.20334	7.1353	6.01246	4.97064	8.22001	11.0036	5.9419	4.91875	6.22894	7.39896	4.41905	4.42648	12.2458	4.23514	12.4874	4.85598	2.68056	1.79091	6.97914	4.72512	7.5663	3.33227	1.82183	9.88652	3.46765	2.33665	7.49242	8.25379	5.6156	0.42339
370127400	6.45963	8.76627	1.65842	3.38933	2.32017	5.31919	6.24224	4.61055	6.58121	7.19447	7.90318	5.68243	3.54691	5.49543	8.99979	5.85065	4.40997	6.47858	10.631	4.94151	7.61002	5.94555	5.30918	8.21443	10.5865	6.06172	4.65887	6.50194	7.55002	5.14143	4.75599	12.2964	3.00909	11.0452	3.97781	2.29798	1.77004	7.87949	4.54733	7.28306	2.54763	2.18303	9.74016	2.81939	3.04749	6.95426	7.93812	6.63402	0.49776
367706994	6.18011	8.55681	1.29289	3.61068	2.25645	4.72609	5.25589	4.6532	6.4161	6.91167	7.65176	5.64885	3.61466	5.67398	9.09708	6.00294	4.63432	4.8744	10.5846	4.83353	9.8617	6.81786	5.831	7.93229	9.21039	3.78658	5.01109	6.3687	7.49259	5.37486	4.40986	12.4062	3.43428	11.6699	3.05865	2.66628	1.60506	8.19211	4.90434	6.28823	3.20443	3.84424	9.69508	4.34756	2.82481	7.42331	8.32986	6.56607	0.501
367692009	4.76078	8.57909	1.56157	4.1602	2.37779	5.14583	5.85026	4.70939	6.62075	6.83655	8.0249	5.51377	4.03483	6.91039	9.21782	6.34236	5.11455	5.13153	10.4695	4.35548	8.25744	6.67144	6.06651	7.64878	8.73369	4.02405	5.29168	6.77174	8.13289	6.25151	4.90454	11.5621	3.9661	11.237	3.59689	4.27768	1.57779	7.128	5.18491	6.95427	4.51537	2.41389	9.91958	3.79751	3.45793	8.09027	8.50677	6.50321	0.27006
370193199	5.51783	8.76047	1.67356	4.6199	3.67011	6.24645	6.23513	5.56101	7.60147	7.23188	9.56524	5.24261	4.47251	7.13579	9.13061	6.68575	6.20736	5.48487	11.5148	4.66602	8.84847	6.75678	6.36996	8.5157	11.1412	6.2062	5.63244	7.31149	8.27156	6.09011	5.56881	11.4033	4.78246	11.9406	6.36698	2.60712	1.81792	7.20437	5.53411	8.53257	4.686	1.84919	10.4788	3.11913	2.62848	8.88665	9.10995	6.80599	0.78618
367706149	5.44948	8.79992	1.83824	3.76843	2.5729	5.27422	5.93541	5.03625	6.98127	7.03425	8.05061	5.70707	3.52004	6.67456	9.46614	6.19629	5.01398	6.36303	10.7418	4.82132	8.93776	6.18626	5.77151	7.52476	9.05327	6.00862	4.89326	6.79019	7.83172	5.74437	4.92317	12.0755	4.17424	12.2301	3.86553	3.48504	1.89288	7.53198	5.46091	6.45351	2.70372	3.7115	9.89476	3.5567	2.80634	7.10097	8.06138	6.47268	1.01622
370193278	6.54001	8.70073	1.95223	4.09029	3.06287	5.36071	6.51273	5.1705	6.84736	7.57688	8.26374	5.5643	4.34621	7.29186	8.55743	5.77164	6.09191	7.10694	10.1323	3.32661	10.0257	6.23229	5.68114	8.20293	10.9631	3.91113	5.56259	6.89064	8.14395	5.91788	5.03361	10.5745	4.51834	13.877	3.91486	3.56511	1.73393	7.73284	4.59858	7.82947	2.4378	2.67167	10.3304	3.93384	2.56828	7.90693	7.85326	6.15929	0.45292
367730522	7.12441	9.0776	1.96967	4.306	2.83764	5.66964	6.30527	4.94994	6.94175	7.07746	8.18918	5.79745	4.94683	6.93861	8.9749	6.76991	5.22181	5.48531	10.8139	5.46156	8.99825	7.2503	6.40739	8.0908	9.21091	5.64912	5.46403	6.99179	7.99667	5.49842	7.10319	12.2152	4.14034	13.4936	3.78574	3.90386	2.17666	8.0782	5.10937	7.31143	4.52809	2.31795	9.9391	3.84356	3.05394	7.29765	8.97267	6.14215	0.70303
370196772	6.77614	8.90376	1.75128	3.31289	2.67233	5.36745	5.81332	4.64175	6.44347	7.38672	8.20686	5.7042	3.81178	5.76907	8.88259	6.09409	4.8676	6.0512	10.5091	5.09594	9.0994	6.55099	5.91936	7.80915	9.86509	6.04515	5.13627	6.63512	7.20806	6.12384	4.94347	12.2423	3.60624	11.6491	4.79583	2.69838	1.84629	7.78953	4.10769	6.99005	4.55714	2.36641	9.76943	3.40292	2.85061	8.15326	8.89969	5.15111	0.60291
367723059	6.55242	8.92892	1.72598	4.71611	2.71653	5.77801	7.12833	5.10514	6.65733	6.46016	8.9973	5.82027	4.28891	6.02831	9.13827	6.25385	5.30226	6.84519	10.6666	5.90191	10.019	7.07791	5.36489	8.15995	9.29659	5.41683	5.30271	7.1124	7.3136	6.30224	5.55416	12.9141	4.48841	9.81768	4.86986	2.65004	2.06874	7.67447	5.36536	7.47666	2.50622	2.65309	10.2822	3.47099	3.82632	8.07704	8.96646	6.17408	0.64794
370192088	6.24711	8.88407	1.72477	2.9492	2.15168	5.30662	4.77114	5.23776	6.77876	6.69326	6.55696	5.86795	3.87485	6.26358	9.26187	5.73029	4.30201	5.30192	9.88771	5.27144	8.89642	6.46462	6.23895	7.63243	9.81127	5.07677	4.60427	6.14995	7.72408	4.73522	4.50084	12.6984	3.91855	11.5645	3.42482	2.62751	1.73238	7.58526	5.05746	6.75496	4.36693	1.88244	9.44144	4.00059	2.67051	8.01525	7.96793	5.70774	0.69297
367706001	5.99377	8.68604	1.24744	3.12274	1.99128	4.8268	4.73042	5.69649	6.64119	6.72016	7.978	5.44707	3.59929	6.07853	9.05389	6.70548	5.45393	5.68754	9.45052	5.2801	8.02371	5.9531	6.46121	8.25056	8.93135	3.98424	4.26834	6.0654	8.29074	6.78271	4.18543	12.5467	3.52379	10.6942	2.88318	2.277	1.55627	8.00465	5.19167	5.84259	5.48037	1.92697	10.1171	4.15517	3.25459	6.84226	8.2654	6.39507	0.6442
367731908	7.35877	9.05432	1.75588	3.86571	2.90848	5.57599	6.57567	5.25907	6.77134	6.45144	8.7757	6.03894	3.74446	5.63714	9.30267	6.46353	5.14795	6.10713	10.7303	5.65079	10.2264	6.12961	5.92506	8.27444	9.24712	5.28408	4.99303	6.93599	7.10285	5.61598	5.25482	12.7392	3.36391	9.85037	3.65045	2.57874	2.07665	7.94219	5.17198	6.60947	4.81126	2.90878	10.1456	3.44035	3.00094	7.59606	8.0161	5.50883	0.69977
367701903	5.48696	8.74215	2.13529	4.87173	2.63709	5.80962	6.52163	5.12552	6.86399	7.07841	9.09293	5.7901	4.53702	7.70944	9.20221	6.03351	5.30999	6.75184	10.714	4.89902	9.285	6.95198	5.62423	8.23902	8.96481	4.23853	5.42126	7.18357	8.23019	7.04622	5.60159	12.2746	3.50658	10.6903	3.87675	4.02702	1.97435	7.86553	5.34669	7.36481	2.36463	3.17142	10.5082	3.24771	2.90604	7.60752	7.90825	6.13447	0.57077
367699738	7.57301	9.02344	1.80915	4.62715	3.58789	6.20974	5.79147	5.26246	7.28832	7.32675	9.15244	5.50992	4.76559	7.47557	8.72515	6.84138	6.21311	6.08551	10.7434	5.49593	8.66398	7.60131	6.92245	8.34473	10.0902	5.05317	5.24238	7.11304	7.95308	6.08301	5.42282	12.6671	4.65184	12.1482	5.87732	3.64419	2.21636	7.61649	4.87034	8.56644	3.01144	2.06911	10.4905	4.00539	2.98845	8.31995	9.16585	6.04782	0.75325
367705547	5.82367	8.82362	1.79679	3.80788	2.59497	5.23907	5.57778	5.13869	7.09375	5.66606	8.28461	5.85373	3.58967	5.49954	8.68449	5.70417	4.56048	5.47185	11.0705	5.44872	8.66947	6.03307	5.47835	8.05787	8.39922	4.36707	5.03287	6.4847	7.5117	6.40582	5.34957	12.4855	4.13253	11.3283	4.32778	2.79786	1.78323	7.32982	5.17882	6.37028	2.88651	2.87149	9.82485	3.67126	3.48447	7.31361	8.03752	5.94418	0.66446
367737193	4.53495	8.78685	1.90488	2.70004	2.56374	5.8848	5.37921	5.42235	7.19997	7.17171	8.21764	5.74419	3.7928	6.30399	8.82612	6.75815	4.82078	6.29773	10.5566	4.54285	6.42903	6.50387	6.33624	8.07909	9.75959	5.9121	4.72658	6.60049	7.98552	5.32053	5.0483	12.6448	4.10205	12.1259	4.25252	2.92989	1.8016	8.21756	4.30242	6.59209	2.74472	3.71601	9.83028	4.90829	3.07205	7.4177	7.97999	5.82282	0.60117
367731568	6.23197	8.66427	1.78896	3.20025	2.70837	5.12141	5.74707	5.49066	6.94945	6.6645	7.8613	5.64374	3.90384	6.18423	8.9124	6.57194	5.72265	6.14789	10.4991	4.77284	8.10432	6.27101	5.82444	7.98604	9.12952	4.62161	4.49892	6.40681	7.76683	6.33539	4.62091	12.0689	3.82699	11.0306	3.76757	2.68445	2.03565	7.01856	4.47867	6.57543	3.8673	3.56794	9.9779	2.85135	2.87977	7.06965	7.41537	6.58775	0.45153
367736905	5.26137	8.60515	1.86251	4.61448	2.72244	5.4329	6.71904	4.8836	6.62665	7.4312	8.80054	5.63118	3.92409	7.46428	8.95717	5.91937	5.00152	6.99284	10.7772	4.01677	9.29872	6.53559	6.0795	8.14163	9.12665	3.99681	5.35445	7.05483	8.17293	6.25897	5.46196	11.3699	4.16875	12.1845	4.24259	2.86476	1.61359	7.84368	4.91568	7.63136	1.93544	2.89297	10.2482	2.53885	4.5859	8.11208	8.1457	6.06854	0.48598
367694963	6.25551	8.81244	2.07522	6.54757	2.85167	6.16957	7.85672	5.71047	7.14901	6.3859	10.1135	5.40152	4.7942	7.87649	9.47878	6.81795	5.68649	7.01649	12.1058	5.19818	8.37367	7.20568	5.05977	8.34213	9.22703	4.41923	6.59296	8.62101	7.84924	6.63968	7.1937	12.4444	4.97148	11.076	5.49799	2.70401	1.92477	6.79475	6.39459	9.44037	3.58604	3.94983	10.8713	2.81936	3.21713	8.76022	9.94414	5.92041	0.66388
370187453	7.9188	8.9909	3.66959	3.9533	2.27827	5.66268	5.64841	4.70776	6.84811	7.65989	8.63836	5.69933	3.99621	6.66701	9.2393	6.01717	5.23267	5.0395	10.5915	4.94003	8.98784	7.49781	5.53003	7.98374	11.0265	4.94184	5.06951	6.62425	7.28234	5.59565	4.76941	12.6239	4.05618	12.878	4.36049	2.71397	1.75865	8.01556	4.37475	7.15389	5.57759	1.66897	10.1526	3.08692	2.80047	8.07353	8.23628	5.90782	0.41871
367693745	8.21827	8.95007	1.66347	3.23464	2.36401	5.46221	5.57068	5.1306	6.73415	6.62075	7.41502	5.86797	3.47557	5.86496	8.52322	5.70669	4.44424	5.11232	10.8012	5.5013	8.79527	6.72234	6.61801	7.67682	9.62233	6.0797	4.27366	6.04198	7.00543	4.72894	4.70823	12.7691	3.67212	10.9163	4.18059	2.55652	1.92783	7.11216	4.47759	6.66061	3.83371	2.23519	9.71789	4.18248	2.44332	8.05372	8.07617	5.6885	0.52178
370194062	7.95749	8.91966	1.75119	2.8714	2.1706	5.51142	6.36187	4.52789	6.51712	7.37169	8.01997	5.76446	3.80762	5.69265	8.57957	5.7406	4.68339	5.88098	10.0877	4.72638	7.46818	5.69674	5.38759	8.08425	9.99089	3.59065	5.07991	6.16394	6.7191	4.86551	4.91983	12.2565	3.66561	10.1313	3.56486	2.33257	1.95867	7.4992	4.39954	6.90575	2.68819	2.06696	9.57842	2.97403	3.03782	8.05478	7.46882	4.56478	0.48036
367732526	5.30877	8.64474	2.03588	5.24597	2.59642	5.11472	6.61081	4.9027	6.61962	6.75979	9.0002	5.63759	3.92047	6.91128	9.00241	6.25329	5.05052	6.46012	10.5488	4.36297	7.82641	6.74241	5.82699	7.97845	11.2885	6.21769	5.53297	6.99156	8.19096	5.42475	5.60917	11.5966	4.42804	11.0598	4.57332	2.91313	1.91828	7.44384	4.66248	6.49489	3.01948	3.77477	9.91212	3.72903	2.53028	7.4142	8.60846	5.59554	0.51232
367736329	5.57706	8.85077	2.0452	4.30128	2.612	5.81356	5.93072	4.84228	7.31477	7.06591	8.42236	5.65669	4.50257	6.94863	9.16353	5.96701	4.87778	6.57023	10.8799	4.54988	9.13409	6.81938	5.96479	8.25002	9.74352	6.29852	5.7652	7.07717	7.13086	5.38613	5.46789	12.2215	4.0825	11.7142	5.17108	3.31988	1.94639	7.21078	4.52185	8.06492	3.33483	2.47106	10.3224	4.30404	3.71401	8.39679	8.9027	4.9808	0.67734
367693169	4.79852	8.61568	1.78868	2.88008	2.49416	4.26238	5.38228	4.83202	6.14434	6.10531	6.59376	5.63275	3.09409	5.14556	9.37742	5.81536	4.6202	4.79908	10.7209	4.41757	10.9173	6.08772	6.18056	7.30045	8.48374	3.65098	4.6744	5.85907	6.99871	6.02886	4.47425	12.4193	2.8522	12.2982	3.12461	2.5231	1.8069	6.61952	4.80675	5.85357	2.67029	2.86237	9.37711	4.01693	2.82975	6.709	7.12253	6.69646	0.71429
370196314	4.46579	8.63902	1.34929	4.14829	2.40089	5.46239	5.39124	5.02147	6.65549	7.13551	7.97228	5.54518	3.59978	6.62657	9.30488	6.21689	5.41856	7.72685	10.5003	4.64361	9.86677	6.12096	6.20573	7.92093	11.5032	5.59832	5.20679	6.44491	8.06391	6.02045	4.55082	11.7653	4.09991	12.6933	4.16564	2.31956	1.57409	7.63097	5.85342	7.19642	3.70766	2.24564	10.0522	3.64698	2.77966	7.55698	8.92088	6.42025	0.43277
367692941	5.16408	8.64536	1.61955	4.02526	2.38944	5.65437	6.55647	5.37336	7.03629	5.42907	8.46334	5.70156	3.8398	6.27364	8.8507	5.99939	4.84179	5.45415	10.57	4.79167	10.8479	6.29412	5.41429	7.72361	9.08586	5.72478	5.07457	6.29535	7.24962	5.69994	4.8713	13.1107	3.86783	11.0918	4.68309	2.81211	1.73022	7.94671	4.85565	7.09966	3.69006	2.62132	10.0595	4.21339	2.93742	7.81581	8.50487	6.17711	0.49508
367694246	4.41631	8.61624	1.57933	2.92482	2.27331	5.45619	5.57495	5.25582	6.88307	7.10326	7.45588	5.58991	3.42209	6.38775	8.65442	6.05172	4.736	6.25076	10.4499	4.38559	9.13836	5.66673	5.93424	8.17952	9.68839	5.79012	4.52741	5.80458	8.0661	5.56677	4.11752	11.8967	3.39478	11.4292	4.22971	2.27906	1.58357	7.52666	4.04785	6.84877	2.17671	2.34734	9.68798	3.99926	2.51229	7.1374	7.76571	6.51129	0.52858
367732404	4.88817	8.79914	1.33237	3.3258	2.33559	5.22284	5.38199	5.03543	6.76773	7.2371	8.31461	5.78878	3.70839	6.24489	9.04449	6.25185	5.10876	5.22896	10.4404	5.3504	9.06675	6.93441	6.31081	8.19106	9.31905	5.72437	4.99212	6.38945	8.2362	6.17155	4.98374	12.885	3.26067	11.015	3.89964	2.87277	1.95911	7.75322	4.79418	6.57504	5.29366	3.02506	10.008	4.02845	2.58169	7.58826	8.1722	6.57387	0.60243
367732547	7.2316	8.75213	1.89029	3.71779	2.57236	5.46429	6.72176	5.16554	6.57643	6.26394	8.36482	5.85012	3.7039	5.58301	9.09097	6.29086	5.14972	6.42853	10.2263	5.24463	10.173	5.91368	5.44849	7.75634	9.10602	4.54884	4.96791	6.65275	7.12092	5.47726	5.41257	12.6478	4.19451	9.58456	3.73098	2.44981	2.20139	7.26587	4.8519	6.45415	6.12389	3.01671	10.0795	3.60058	3.68182	7.68137	8.39669	6.66675	0.54756
367693441	5.87399	8.8099	1.56247	3.36447	2.34108	5.06459	5.61172	5.45343	6.77996	7.23171	7.39345	5.99641	3.62607	6.99672	9.32423	6.11217	4.5526	5.26618	10.8997	5.19492	8.36052	6.54287	7.10322	7.83155	9.49271	6.0322	4.83905	6.38265	8.17107	5.10471	4.62067	12.5903	3.22395	12.1265	3.68172	2.88022	1.8501	8.5528	4.98389	6.60141	5.68649	2.57815	9.57607	4.1267	2.90615	7.23389	9.14589	5.24233	0.6832
367729953	6.98093	8.68196	2.20953	4.3932	3.66762	5.16889	6.26868	4.76674	6.51107	7.0973	9.31686	5.65759	4.07084	6.86334	9.45705	6.11866	5.15119	6.81064	10.495	5.4733	10.4376	6.62341	5.71556	8.23457	10.0051	6.16084	5.14942	6.73511	8.25989	6.65668	4.4832	12.5058	4.01434	11.7574	5.74257	3.33045	2.14622	7.66548	5.17508	7.41765	2.76725	2.32757	10.3042	2.87245	3.54712	7.31214	8.91835	6.41014	0.61209
367723023	6.13707	8.4349	1.55717	2.97785	2.25948	4.03999	4.93025	4.35724	6.37931	6.72992	7.0502	5.38039	3.2523	5.85123	9.04329	5.53847	4.201	5.51893	10.4099	4.18574	8.70433	6.4499	5.54772	7.67156	8.60715	5.50255	4.6654	5.78419	7.48109	5.36324	4.31899	11.8077	2.65625	12.421	3.53664	2.68203	1.79909	7.63996	4.52347	5.87199	4.21585	3.87079	9.57178	3.54131	2.60329	6.8084	7.52204	6.26671	0.3442
370195225	6.81212	8.7574	1.55397	3.04422	1.89816	5.33143	4.59773	4.64426	6.65103	6.93601	7.20253	5.93529	3.4897	5.62201	9.01142	5.20856	4.00292	6.15233	10.564	4.25024	4.9361	6.12215	5.42534	7.52586	10.456	4.83192	4.59343	5.85552	7.00571	4.57239	4.54012	11.9707	3.31316	12.3005	4.17896	3.09095	1.68353	7.22649	4.07321	7.16986	4.86478	1.64989	9.01338	2.66026	2.15246	8.04268	8.11597	5.20827	0.43205
367707760	5.17057	8.51222	1.44788	4.52537	2.6678	5.32599	6.3454	5.0812	6.66661	5.97265	8.89845	5.5168	3.813	6.16486	9.31272	5.98357	5.3386	5.58021	11.0863	4.88438	8.38465	6.51499	5.55549	8.01745	9.23206	4.96814	5.31671	6.92785	7.6156	6.69483	5.41319	12.0717	3.26283	12.1341	4.59221	2.44336	1.91764	7.34942	5.13118	7.0971	2.35459	3.09871	10.1558	3.48725	3.78995	7.65464	7.5727	5.63051	0.38326
367705442	7.03589	8.56205	1.42213	3.75906	2.61494	4.42158	5.47139	5.31243	6.25715	6.54622	8.28272	5.58723	3.56037	6.30089	9.33452	5.77113	5.25049	6.19465	10.5897	4.84606	8.17614	6.06337	5.95074	7.77072	8.39907	4.36802	4.81347	6.23429	7.85301	6.40681	5.08254	12.3785	3.14865	9.49753	3.84334	2.47259	1.90154	7.2064	4.76342	6.28356	4.04331	3.34538	9.9208	3.47599	3.17905	7.13351	7.11809	6.25425	0.38143
367693805	5.40982	8.66961	1.81147	2.80806	2.19346	4.98976	6.26051	5.77856	6.82	6.11974	7.64523	5.63916	3.47875	5.51277	8.78044	6.05695	4.59924	6.07878	10.2335	4.58606	9.31236	5.92259	5.68625	7.6665	11.2489	4.79182	4.52905	6.13478	7.37286	5.4756	4.8513	12.7175	3.86899	9.67761	3.12056	2.526	1.82308	7.00916	4.08014	5.9664	5.55871	2.84201	9.51783	3.66854	2.65253	7.71403	7.84103	5.83173	0.49887
367737154	5.12505	8.55094	1.31225	3.22098	2.32622	5.02748	5.4615	4.73814	6.29147	7.3727	7.98694	5.44752	3.23085	5.8939	8.57479	6.06409	5.2281	5.15007	10.5004	3.10882	8.4799	5.4979	5.8321	7.342	10.0383	3.36511	4.23284	5.9514	7.89251	6.28454	3.93722	10.7091	3.76265	12.2004	3.75465	2.81196	1.71532	7.7407	4.11077	6.85796	3.99467	2.80073	9.68067	3.83861	2.67503	6.61486	8.73059	5.70204	0.34853
367692926	7.12432	8.65281	1.52363	3.60404	2.24674	4.96323	6.11003	5.45386	6.52505	6.56807	8.51394	5.76343	3.68162	6.02325	9.22521	5.72057	4.4659	5.3066	10.9138	4.67577	10.4107	6.66514	5.16059	8.01028	9.24758	5.18605	5.14315	6.82638	6.57682	5.0912	5.37642	12.3133	3.67185	10.0113	3.15406	2.38543	2.00165	7.65382	4.84681	6.32185	5.70939	3.1827	9.70337	3.64323	2.60669	7.72245	7.58351	4.80384	0.58196
367732171	5.07849	8.6277	1.76085	4.159	2.52627	5.09921	6.27065	5.07019	6.80341	7.09599	9.03144	5.66827	3.78418	6.8714	9.26338	5.67993	4.7007	5.76138	10.2658	4.76959	9.86335	6.40433	5.98542	8.25171	9.15247	3.82799	5.18697	6.5122	7.39444	5.93891	5.34491	12.3807	3.9818	10.9671	3.81104	2.54967	1.81432	7.84355	5.41381	6.91818	2.86321	2.35512	10.0611	3.26222	3.49044	7.42523	8.36034	5.97094	0.37598
370196831	5.93192	8.82887	1.73776	4.16567	2.40241	5.05472	6.08432	5.43473	6.9099	7.31954	8.45145	5.76581	3.68864	5.87992	9.16942	5.78542	4.85392	6.32278	10.5675	4.62899	8.59372	6.59284	5.93711	8.27002	9.1504	3.75505	5.23753	6.61957	8.12616	6.50787	5.12483	12.5815	3.89984	10.9869	3.75045	2.77521	1.75056	7.87757	5.21533	6.62799	2.77623	2.41346	10.0307	3.27987	2.74812	7.65077	8.68276	5.55118	0.47374
367737245	7.39692	8.75872	1.51086	3.17329	1.66774	5.5385	5.23591	4.42076	6.54516	7.06028	7.07486	5.50578	3.23386	5.8337	9.04246	6.16808	5.23771	4.30895	10.0387	3.87608	7.93715	5.65966	5.71505	7.61279	11	3.995	4.7267	5.76347	7.0312	5.78471	4.17628	10.8438	4.19716	13.0082	3.31404	2.41889	1.62979	7.58665	4.73211	6.68381	4.521	1.65649	9.09389	3.74227	3.25795	7.92342	7.73622	5.26443	0.35873
367694032	7.00821	9.04143	1.67279	4.81951	2.50875	5.42358	6.172	5.17908	6.45579	6.14413	7.70532	5.80888	3.70971	5.67606	9.70773	5.97694	4.60613	4.92883	11.5949	4.90635	9.17611	7.42819	6.37662	7.41311	9.23256	4.21534	5.90788	6.63175	7.23352	5.54498	5.67456	12.2769	4.0895	10.7134	3.89735	3.93573	1.92016	7.50253	5.77641	7.12543	3.2144	2.08742	9.89151	3.08606	3.41594	7.6373	7.86184	6.43971	0.58126
367705955	5.54436	8.56227	1.4316	4.93994	2.89977	5.34808	5.37595	5.2383	6.38344	6.69843	8.94165	5.61548	4.29404	7.94959	9.43917	5.80913	4.79331	6.28356	10.607	4.67655	9.54476	7.0713	6.36593	8.23335	9.70083	6.21083	5.25939	7.3326	7.84189	6.32488	5.39131	11.8098	4.15826	13.5816	5.76294	3.27848	1.86297	7.70772	5.49938	7.32817	2.92294	2.46918	10.4215	2.77661	3.25331	7.25638	8.54717	5.75642	0.36343
367693807	6.01717	8.72419	1.95489	3.9777	2.85808	5.11825	5.64737	5.05122	6.38625	6.08488	9.80078	5.89974	3.46647	5.23528	8.79728	5.91944	4.82194	5.54829	10.3803	5.09263	8.65657	6.3705	5.83252	7.66863	8.90501	4.85784	4.96558	6.52386	7.05235	5.65673	4.52853	12.7957	2.817	11.8653	4.69124	2.69452	1.97208	7.91369	5.02878	6.38203	2.99125	2.81238	9.91167	3.69866	2.79423	6.95797	8.64558	5.63763	0.89363
370195793	5.815	8.5768	1.76117	3.51783	2.15998	5.3187	6.13682	5.25371	6.85639	7.35641	7.90702	5.57203	3.55555	6.52494	9.11105	5.60912	5.26648	6.83491	11.346	4.82394	8.06005	5.96963	5.53544	7.6881	10.5945	4.15896	4.97333	6.13527	7.69229	5.69747	4.82316	12.2668	4.21269	11.6991	3.97681	7.4768	2.78467	7.11003	4.58648	7.26884	2.88423	2.31887	9.6027	3.50249	2.98899	7.31814	7.87639	6.24635	0.43794
370196791	5.77279	8.77576	1.85133	3.84159	2.9037	5.11881	6.00599	5.12076	6.69159	6.84477	7.82462	5.72228	3.47017	6.25041	9.11555	6.37039	5.51199	4.65657	10.8164	4.6465	8.20589	6.49208	6.02927	7.59008	8.9968	4.32719	4.71887	6.40229	7.56735	6.88781	4.65568	11.9913	3.01355	11.8635	3.81506	3.25397	1.86686	7.33364	4.95743	6.41912	3.51263	3.48559	10.0101	3.26745	3.05452	6.88793	8.55836	6.54396	0.41416
370192050	6.80868	9.0081	1.70232	2.6581	2.76711	5.71534	4.64203	5.04116	7.15797	7.54651	8.31427	5.74196	3.53097	5.49749	8.96039	6.36612	4.93693	5.3705	11.0837	4.99728	7.54714	6.14312	5.52754	8.32082	11.288	6.44243	4.74733	6.23334	7.84947	5.78656	4.3768	12.1734	3.84246	12.3089	4.78295	2.46482	1.70411	7.07046	4.34755	6.94613	3.21153	2.03017	9.81519	3.56999	2.77461	8.14515	8.38366	5.93906	0.46503
367731990	6.72468	8.68844	1.74911	3.98545	2.28941	4.93783	6.15031	5.53224	6.75163	7.23792	9.24995	5.98939	3.93763	6.86043	9.12582	6.23763	4.84796	7.35599	10.1768	5.08296	7.2414	6.22978	5.76978	7.99968	9.15988	6.55205	4.77939	6.6398	8.19059	5.92292	4.83878	12.4082	3.9002	11.0985	5.46742	2.60836	1.74543	7.94976	5.00775	7.01396	2.00284	2.07098	10.2193	3.50221	3.08	7.0386	8.63382	6.55766	0.62253
367732298	7.08394	9.0135	1.83356	3.5645	2.53768	5.25482	5.61601	5.60642	6.71826	7.0521	8.20894	5.79212	3.80698	6.90151	9.03825	6.34602	5.81858	6.5551	10.3343	5.13803	8.53528	5.60093	5.9153	8.35752	9.26126	5.60149	5.12279	6.66962	8.12728	6.57977	5.31157	12.4199	3.67847	9.73065	3.83408	4.12207	2.02509	7.60865	4.87809	6.43291	3.32046	2.83861	10.4901	3.99216	3.26661	7.48356	8.59539	6.60765	0.55419
LOD	1.85259	0.61881	1.70911	3.16405	2.06753	0.44947	1.75066	1.32721	1.63716	0.76762	1.87731	1.67917	1.69252	1.3895	1.78663	1.36412	1.27689	1.72199	1.38417	1.62584	1.3311	1.75608	1.38314	0.95796	1.88008	2.72037	1.84347	1.71068	1.55409	0.87682	1.15762	1.74011	0.39767	2.05054	1.09371	1.96128	1.68639	1.13972	1.68796	0.96607	1.17148	2.03688	1.97997	1.35836	1.40076	2.06455	1.57449	1.43192	0.6993
Missing Data freq.	0	0	0.41463	0.16463	0.09146	0	0	0	0	0	0	0	0	0	0	0	0	0	0	0	0	0	0	0	0	0	0	0	0	0	0	0	0	0	0	0.02439	0.20122	0	0	0	0	0.08537	0	0	0	0	0	0	0.88415
Normalization	Intensity Normalized (v.2)	Intensity Normalized (v.2)	Intensity Normalized (v.2)	Intensity Normalized (v.2)	Intensity Normalized (v.2)	Intensity Normalized (v.2)	Intensity Normalized (v.2)	Intensity Normalized (v.2)	Intensity Normalized (v.2)	Intensity Normalized (v.2)	Intensity Normalized (v.2)	Intensity Normalized (v.2)	Intensity Normalized (v.2)	Intensity Normalized (v.2)	Intensity Normalized (v.2)	Intensity Normalized (v.2)	Intensity Normalized (v.2)	Intensity Normalized (v.2)	Intensity Normalized (v.2)	Intensity Normalized (v.2)	Intensity Normalized (v.2)	Intensity Normalized (v.2)	Intensity Normalized (v.2)	Intensity Normalized (v.2)	Intensity Normalized (v.2)	Intensity Normalized (v.2)	Intensity Normalized (v.2)	Intensity Normalized (v.2)	Intensity Normalized (v.2)	Intensity Normalized (v.2)	Intensity Normalized (v.2)	Intensity Normalized (v.2)	Intensity Normalized (v.2)	Intensity Normalized (v.2)	Intensity Normalized (v.2)	Intensity Normalized (v.2)	Intensity Normalized (v.2)	Intensity Normalized (v.2)	Intensity Normalized (v.2)	Intensity Normalized (v.2)	Intensity Normalized (v.2)	Intensity Normalized (v.2)	Intensity Normalized (v.2)	Intensity Normalized (v.2)	Intensity Normalized (v.2)	Intensity Normalized (v.2)	Intensity Normalized (v.2)	Intensity Normalized (v.2)	Intensity Normalized (v.2)
[truncated: 45 more columns]
