# Supplementary material for: Combining Deep Phenotyping of Serum Proteomics and Clinical Data via Machine Learning for COVID-19 Biomarker Discovery
Source: Int J Mol Sci. 2022 Aug 15;23(16):9161. doi: 10.3390/ijms23169161 (PMC9409308; doi:10.3390/ijms23169161)
Supplement: Supplementary file 1 [file ijms-23-09161-s001.zip › Supplementary Table S2.xlsx]

## Sheet: Foglio1
Demographic	Age (quantitative variable)
	Sex (dichotomus variable)
Risk factors	BMI (quantitative variable)
	Smoke (dichotomus variable)
	Dyslipidemia (dichotomus variable)
	Obesity (dichotomus variable)
Comorbidities	Heart Failure (dichotomus variable)
	Diabetes (dichotomus variable)
	Chronic Obstructive Pulmonary disease (dichotomus variable)
	Chronic Kidney Disease (dichotomus variable)
	Liver disease (dichotomus variable)
	Hypertension (dichotomus variable)
	Solid tumor (dichotomus variable)
	Hematologic malignancy (dichotomus variable)
	Autoimmune disease (dichotomus variable)
	Immunosuppression (dichotomus variable)
	Charlson Comorbidity Index (dichotomus variable)
Infection/Vaccine related	Duration of nasal swab positivity (days) (quantitative variable)
	COVID-19 vaccination (dichotomus variable)
Signs and symptoms at presentation	PaO2/FiO2 (quantitative variable)
	Heart Rate (quantitative variable)
	Systolic Blood Pressure (quantitative variable)
	Body temperature (quantitative variable)
	Respiratory Rate (quantitative variable)
	Hemoglobin Saturation (quantitative variable)
	Neurologic Symptoms (dichotomus variable)
Complete blood count	Red Blood Cell Count (quantitative variable)
	Mean Cell Volume (quantitative variable)
	Hemoglobin (quantitative variable)
	Mean Cell Hemoglobin (quantitative variable)
	Mean Cell Hemoglobin Concentration (quantitative variable)
	Hematocrit (quantitative variable)
	White Blood Cell count (quantitative variable)
	Platelet count (quantitative variable)
	RDW (quantitative variable)
	Neutrophils (%) (quantitative variable)
	Lymphocytes (%) (quantitative variable)
	Monocytes (%) (quantitative variable)
	Basophils (%) (quantitative variable)
	Eosinophils (%) (quantitative variable)
Coagulation	Activated Partial Thromboplastin Time (ratio) (quantitative variable)
	Prothrombin Time (INR) (quantitative variable)
	D-Dimer (quantitative variable)
Kidney function	Creatinine (quantitative variable)
	Blood Urea Nitrogen (quantitative variable)
	K+ (quantitative variable)
	Cl- (quantitative variable)
Liver function	Total Bilirubin (quantitative variable)
	Glutamic Oxaloacetic transaminase (quantitative variable)
	Glutamic Pyruvic transaminase (quantitative variable)
Cardiac injury/Heart failure	Troponin (quantitative variable)
	NT-Pro BNP (quantitative variable)
Cell injury	Lactate Dehydrogenase (quantitative variable)
	Creatine Phosphokinase (quantitative variable)
Metabolism	Glucose (quantitative variable)
Inflammation	C-Reactive Protein (quantitative variable)
Severe infection/Sepsis	Procalcitonin (quantitative variable)
	Pro-Adrenomedullin (quantitative variable)
