# Supplementary material for: Combining Deep Phenotyping of Serum Proteomics and Clinical Data via Machine Learning for COVID-19 Biomarker Discovery
Source: Int J Mol Sci. 2022 Aug 15;23(16):9161. doi: 10.3390/ijms23169161 (PMC9409308; doi:10.3390/ijms23169161)
Supplement: Supplementary file 1 [file ijms-23-09161-s001.zip › Supplementary Table S3.xlsx]

## Sheet: Foglio1
	Selected λ	Selected α	BIC
ENL of hematochemical variables	0.07	0.5	143.4
ENL of cardiometabolic variables	0.12	0.5	138.6
ENL of inflammatory variables	0.11	0.75	111.5
ENL of total model	0.13	0.5	184.7
